# Supplementary material for: Genotyping and lipid profiling of 601 cultivated sunflower lines reveals novel genetic determinants of oil fatty acid content
Source: BMC Genomics. 2021 Jul 5;22:505. doi: 10.1186/s12864-021-07768-y (PMC8256595; doi:10.1186/s12864-021-07768-y)
Supplement: Supplementary file 16 — Additional file 16: TableS3. Nei’s genetic distances between samples from replication experiment. [file 12864_2021_7768_MOESM16_ESM.xlsx]

## Sheet: BK.VF.SNP.maxAlleles2.miAF05.90
	BK732A_2015_148_1	BK732A_2015_148_2	BK732A_2015_148_3	BK732A_2015_148_4	BK732A_2016_149_1	BK732A_2016_149_2	BK732A_2016_149_3	BK732A_2016_149_4	BK732A_2016_149_5	BK732A_2017_150_1	BK732A_2017_150_2	BK732A_2017_150_3	BK732A_2017_150_4	BK732A_2017_150_5	BK876A_2014_151_1	BK876A_2014_151_2	BK876A_2014_151_3	BK876A_2014_151_4	BK876A_2014_151_5	BK876A_2015_152_1	BK876A_2015_152_2	BK876A_2015_152_3	BK876A_2015_152_4	BK876A_2015_152_5	BK876A_2016_153_1	BK876A_2016_153_2	BK876A_2016_153_3	BK876A_2016_153_4	BK876A_2016_153_5	BK906A_2015_154_1	BK906A_2015_154_2	BK906A_2015_154_3	BK906A_2015_154_4	BK906A_2015_154_5	BK906A_2016_155_1	BK906A_2016_155_2	BK906A_2016_155_3	BK906A_2016_155_4	BK906A_2016_155_5	BK906A_2017_156_1	BK906A_2017_156_2	BK906A_2017_156_3	BK906A_2017_156_4	BK906A_2017_156_5	BK931A_2015_157_1	BK931A_2015_157_2	BK931A_2015_157_3	BK931A_2015_157_4	BK931A_2015_157_5
BK732A_2015_148_1	0	0.0467532	0.0572519	0.0515598	0.0333952	0.0563321	0.038258	0.0608078	0.052226	0.0519256	0.0296862	0.0474777	0.0774613	0.0226264	0.232889	0.203971	0.171229	0.260249	0.248384	0.256144	0.256852	0.24539	0.229028	0.252847	0.179292	0.258912	0.250857	0.256684	0.25217	0.222274	0.243503	0.227447	0.23425	0.230549	0.244203	0.251597	0.236137	0.248175	0.238026	0.235294	0.219016	0.240057	0.237416	0.233514	0.224852	0.241019	0.215695	0.202262	0.194799
BK732A_2015_148_2	0.0467532	0	0.0556387	0.0343686	0.0262739	0.0482827	0.0315146	0.054948	0.0479335	0.0422323	0.032	0.0356105	0.0644686	0.0201743	0.272183	0.243006	0.20753	0.301736	0.289538	0.294713	0.276483	0.278767	0.277617	0.2904	0.196052	0.297479	0.289821	0.294293	0.290577	0.238221	0.249932	0.240802	0.24701	0.246806	0.253827	0.256128	0.24336	0.244796	0.25035	0.248581	0.23604	0.247699	0.242998	0.242604	0.260328	0.272006	0.252888	0.237725	0.225681
BK732A_2015_148_3	0.0572519	0.0556387	0	0.0411224	0.0293293	0.0467	0.028565	0.0468193	0.0384706	0.0409399	0.0229805	0.0292751	0.0614951	0.0201729	0.28564	0.257556	0.230613	0.324	0.315351	0.31765	0.300612	0.306083	0.298379	0.302773	0.224734	0.325183	0.316344	0.314173	0.317632	0.270054	0.28722	0.267469	0.270167	0.286579	0.282801	0.284952	0.263867	0.274912	0.28272	0.274494	0.264744	0.276361	0.277764	0.271731	0.26999	0.283773	0.26966	0.267899	0.246072
BK732A_2015_148_4	0.0515598	0.0343686	0.0411224	0	0.0237003	0.0406821	0.0268915	0.0421025	0.0409991	0.0313112	0.0283919	0.025811	0.0465184	0.0246176	0.238898	0.202176	0.182654	0.267081	0.252919	0.260076	0.251827	0.247861	0.240889	0.255091	0.176806	0.260502	0.252844	0.255956	0.260533	0.244333	0.256735	0.248525	0.258024	0.257297	0.260929	0.264989	0.248418	0.256044	0.255607	0.251941	0.243063	0.256238	0.253568	0.255379	0.270016	0.276419	0.261776	0.251323	0.235812
BK732A_2016_149_1	0.0333952	0.0262739	0.0293293	0.0237003	0	0.0265	0.0215427	0.02379	0.0230999	0.0220662	0.0142755	0.0153734	0.0374613	0.0162524	0.220746	0.201622	0.173397	0.262025	0.246503	0.257802	0.234742	0.240762	0.230748	0.249103	0.170558	0.251705	0.241258	0.249657	0.248749	0.252542	0.266159	0.252252	0.25497	0.25127	0.254784	0.272038	0.254607	0.250787	0.265149	0.256527	0.252531	0.257119	0.258704	0.260059	0.272037	0.28255	0.27409	0.258697	0.237574
BK732A_2016_149_2	0.0563321	0.0482827	0.0467	0.0406821	0.0265	0	0.0347284	0.0569764	0.0429505	0.0297407	0.0203708	0.0333104	0.0521341	0.01622	0.292613	0.250457	0.225934	0.318837	0.306144	0.313941	0.309286	0.306984	0.288505	0.30664	0.219174	0.314622	0.30498	0.308207	0.312385	0.255743	0.26954	0.246444	0.257762	0.262201	0.26299	0.264368	0.260936	0.259111	0.267392	0.260026	0.258098	0.257091	0.261858	0.257185	0.260717	0.262716	0.258902	0.248721	0.239884
BK732A_2016_149_3	0.038258	0.0315146	0.028565	0.0268915	0.0215427	0.0347284	0	0.0303614	0.0275634	0.0272768	0.0159168	0.0220284	0.0455779	0.0120009	0.277999	0.246941	0.217819	0.318102	0.303273	0.309211	0.300195	0.302625	0.282816	0.295605	0.214114	0.31409	0.306554	0.304433	0.305797	0.261067	0.268918	0.263158	0.258042	0.26423	0.271908	0.273422	0.258474	0.264085	0.276745	0.26135	0.25762	0.263223	0.265162	0.263528	0.273033	0.277964	0.26782	0.254152	0.237349
BK732A_2016_149_4	0.0608078	0.054948	0.0468193	0.0421025	0.02379	0.0569764	0.0303614	0	0.0432813	0.0463421	0.0244686	0.0323227	0.0670492	0.0178525	0.259805	0.23776	0.204715	0.301393	0.281197	0.295521	0.279488	0.288687	0.267101	0.28462	0.207165	0.302279	0.290226	0.285714	0.291527	0.254063	0.259626	0.248038	0.252245	0.258191	0.257688	0.266836	0.254645	0.255301	0.264588	0.249234	0.250552	0.255485	0.254588	0.257037	0.26	0.272802	0.259054	0.249931	0.24053
BK732A_2016_149_5	0.052226	0.0479335	0.0384706	0.0409991	0.0230999	0.0429505	0.0275634	0.0432813	0	0.0295968	0.0164518	0.0248475	0.0582363	0.0127971	0.279898	0.248718	0.220816	0.313908	0.300867	0.3104	0.296177	0.297197	0.288428	0.305766	0.212215	0.311129	0.306898	0.304711	0.304853	0.246907	0.258312	0.243077	0.245759	0.265122	0.25788	0.257849	0.249812	0.24112	0.254092	0.246617	0.248548	0.25134	0.255142	0.25286	0.271934	0.273273	0.257661	0.252444	0.233653
BK732A_2017_150_1	0.0519256	0.0422323	0.0409399	0.0313112	0.0220662	0.0297407	0.0272768	0.0463421	0.0295968	0	0.0169298	0.02094	0.04363	0.0158176	0.274795	0.24621	0.21213	0.312533	0.296133	0.30465	0.300615	0.295733	0.283906	0.297053	0.211969	0.307036	0.299916	0.302393	0.303415	0.255861	0.268724	0.253161	0.258267	0.258877	0.266329	0.265092	0.257375	0.257097	0.266114	0.25651	0.253466	0.25781	0.26552	0.25841	0.267139	0.270332	0.25533	0.250128	0.229765
BK732A_2017_150_2	0.0296862	0.032	0.0229805	0.0283919	0.0142755	0.0203708	0.0159168	0.0244686	0.0164518	0.0169298	0	0.0125578	0.0349493	0.0109772	0.283866	0.256579	0.222313	0.324352	0.307615	0.317185	0.301639	0.308186	0.292395	0.307096	0.219133	0.323143	0.313196	0.313764	0.311273	0.267918	0.281437	0.262919	0.265805	0.276763	0.279211	0.285428	0.276427	0.269886	0.278076	0.271485	0.264985	0.273566	0.276713	0.27459	0.275703	0.282693	0.274571	0.262795	0.244377
BK732A_2017_150_3	0.0474777	0.0356105	0.0292751	0.025811	0.0153734	0.0333104	0.0220284	0.0323227	0.0248475	0.02094	0.0125578	0	0.0434537	0.0150157	0.278517	0.244045	0.220924	0.322822	0.305206	0.314084	0.302833	0.308511	0.288442	0.305563	0.2163	0.313695	0.311471	0.311392	0.310637	0.258168	0.267702	0.259923	0.25659	0.26868	0.270984	0.273173	0.257999	0.259922	0.271089	0.26148	0.255677	0.264885	0.265257	0.265087	0.271081	0.279852	0.262634	0.25318	0.236111
BK732A_2017_150_4	0.0774613	0.0644686	0.0614951	0.0465184	0.0374613	0.0521341	0.0455779	0.0670492	0.0582363	0.04363	0.0349493	0.0434537	0	0.0161054	0.272088	0.243566	0.223967	0.313689	0.2952	0.300668	0.292896	0.296095	0.283844	0.296076	0.203831	0.309456	0.30284	0.304811	0.302834	0.260595	0.275561	0.257376	0.25901	0.262351	0.25557	0.274163	0.259293	0.26451	0.268985	0.262914	0.259511	0.27017	0.267705	0.255731	0.267804	0.269707	0.25981	0.255152	0.225717
BK732A_2017_150_5	0.0226264	0.0201743	0.0201729	0.0246176	0.0162524	0.01622	0.0120009	0.0178525	0.0127971	0.0158176	0.0109772	0.0150157	0.0161054	0	0.28781	0.251321	0.22344	0.322123	0.309399	0.315511	0.306897	0.307032	0.294852	0.310776	0.220731	0.318278	0.312552	0.3119	0.311175	0.260346	0.273102	0.258039	0.257993	0.271599	0.269131	0.278908	0.262723	0.26512	0.277168	0.269923	0.256774	0.269211	0.261042	0.271275	0.278112	0.283901	0.27582	0.261742	0.243979
BK876A_2014_151_1	0.232889	0.272183	0.28564	0.238898	0.220746	0.292613	0.277999	0.259805	0.279898	0.274795	0.283866	0.278517	0.272088	0.28781	0	0.0431859	0.023536	0.0170962	0.0287751	0.0165975	0.0320882	0.0212209	0.0270807	0.0335725	0.0179331	0.0191066	0.0144966	0.0215701	0.0178202	0.33623	0.361352	0.349861	0.340969	0.347324	0.356475	0.3678	0.346866	0.355869	0.354646	0.354604	0.343473	0.353183	0.345072	0.344598	0.380282	0.370924	0.371907	0.371539	0.347352
BK876A_2014_151_2	0.203971	0.243006	0.257556	0.202176	0.201622	0.250457	0.246941	0.23776	0.248718	0.24621	0.256579	0.244045	0.243566	0.251321	0.0431859	0	0.0277778	0.0247662	0.0406566	0.0272354	0.0388806	0.0251282	0.0365342	0.0390746	0.0281065	0.0324692	0.0263713	0.0322499	0.0331825	0.326808	0.356402	0.338044	0.330322	0.34564	0.353461	0.356354	0.327793	0.348595	0.347938	0.338321	0.335459	0.340659	0.336856	0.333422	0.357587	0.357938	0.358981	0.357572	0.336344
BK876A_2014_151_3	0.171229	0.20753	0.230613	0.182654	0.173397	0.225934	0.217819	0.204715	0.220816	0.21213	0.222313	0.220924	0.223967	0.22344	0.023536	0.0277778	0	0.0153075	0.0192867	0.0180228	0.0167109	0.0126208	0.0212654	0.0295699	0.0137683	0.0171098	0.00821018	0.0197228	0.0177483	0.324324	0.344666	0.323895	0.317123	0.326121	0.342013	0.352312	0.320486	0.335348	0.339218	0.32906	0.326882	0.338041	0.326794	0.3299	0.366778	0.370857	0.362434	0.363218	0.329123
BK876A_2014_151_4	0.260249	0.301736	0.324	0.267081	0.262025	0.318837	0.318102	0.301393	0.313908	0.312533	0.324352	0.322822	0.313689	0.322123	0.0170962	0.0247662	0.0153075	0	0.0176991	0.00727358	0.0147843	0.00741449	0.0159752	0.0129225	0.00729517	0.00308276	0.00851789	0.0105238	0.0101607	0.379597	0.404197	0.385702	0.377749	0.386477	0.395611	0.405897	0.379667	0.399273	0.402463	0.387716	0.382434	0.391781	0.384697	0.388622	0.418797	0.414157	0.416336	0.415166	0.397641
BK876A_2014_151_5	0.248384	0.289538	0.315351	0.252919	0.246503	0.306144	0.303273	0.281197	0.300867	0.296133	0.307615	0.305206	0.2952	0.309399	0.0287751	0.0406566	0.0192867	0.0176991	0	0.0159562	0.0335973	0.0165089	0.0172994	0.0257859	0.0115917	0.0138161	0.0093527	0.0184697	0.0195331	0.354642	0.373796	0.372463	0.357068	0.36195	0.372132	0.385167	0.353975	0.37095	0.376812	0.364237	0.355356	0.374451	0.359408	0.372606	0.41241	0.403551	0.401698	0.395725	0.376068
BK876A_2015_152_1	0.256144	0.294713	0.31765	0.260076	0.257802	0.313941	0.309211	0.295521	0.3104	0.30465	0.317185	0.314084	0.300668	0.315511	0.0165975	0.0272354	0.0180228	0.00727358	0.0159562	0	0.0156059	0.0120861	0.0143678	0.0123885	0.0100251	0.00707214	0.00557171	0.00814176	0.00925267	0.37277	0.397063	0.386878	0.370489	0.382328	0.388984	0.404459	0.374235	0.395302	0.395989	0.390409	0.376649	0.389046	0.384322	0.381833	0.413341	0.412625	0.410056	0.407459	0.39584
BK876A_2015_152_2	0.256852	0.276483	0.300612	0.251827	0.234742	0.309286	0.300195	0.279488	0.296177	0.300615	0.301639	0.302833	0.292896	0.306897	0.0320882	0.0388806	0.0167109	0.0147843	0.0335973	0.0156059	0	0.00932973	0.0227273	0.03434	0.0154242	0.0125452	0.00904977	0.0129218	0.0222754	0.361185	0.384468	0.364083	0.362073	0.369972	0.37909	0.38761	0.362794	0.3734	0.378062	0.367647	0.364251	0.370119	0.354395	0.37037	0.386333	0.388992	0.38724	0.391003	0.370648
BK876A_2015_152_3	0.24539	0.278767	0.306083	0.247861	0.240762	0.306984	0.302625	0.288687	0.297197	0.295733	0.308186	0.308511	0.296095	0.307032	0.0212209	0.0251282	0.0126208	0.00741449	0.0165089	0.0120861	0.00932973	0	0.0176841	0.01778	0.011821	0.0103093	0.00813208	0.0119105	0.012242	0.362315	0.381429	0.365319	0.360173	0.364709	0.377733	0.39419	0.365703	0.377726	0.379699	0.370739	0.363329	0.377727	0.369755	0.37079	0.399723	0.401434	0.403809	0.395886	0.375982
BK876A_2015_152_4	0.229028	0.277617	0.298379	0.240889	0.230748	0.288505	0.282816	0.267101	0.288428	0.283906	0.292395	0.288442	0.283844	0.294852	0.0270807	0.0365342	0.0212654	0.0159752	0.0172994	0.0143678	0.0227273	0.0176841	0	0.0280078	0.0103583	0.0146283	0.00698952	0.0184049	0.0199572	0.343547	0.363465	0.353478	0.344416	0.351577	0.363089	0.371537	0.353143	0.363761	0.359956	0.354022	0.350788	0.357884	0.349898	0.352232	0.377702	0.38134	0.371801	0.377641	0.354142
BK876A_2015_152_5	0.252847	0.2904	0.302773	0.255091	0.249103	0.30664	0.295605	0.28462	0.305766	0.297053	0.307096	0.305563	0.296076	0.310776	0.0335725	0.0390746	0.0295699	0.0129225	0.0257859	0.0123885	0.03434	0.01778	0.0280078	0	0.0209378	0.0213135	0.0100128	0.0179449	0.026553	0.34736	0.377778	0.363339	0.355754	0.354499	0.366831	0.373837	0.353772	0.363712	0.370124	0.362825	0.357431	0.360669	0.363803	0.356938	0.382524	0.386183	0.382806	0.372967	0.371679
BK876A_2016_153_1	0.179292	0.196052	0.224734	0.176806	0.170558	0.219174	0.214114	0.207165	0.212215	0.211969	0.219133	0.2163	0.203831	0.220731	0.0179331	0.0281065	0.0137683	0.00729517	0.0115917	0.0100251	0.0154242	0.011821	0.0103583	0.0209378	0	0.0103641	0.00569963	0.0124787	0.00951581	0.323442	0.348901	0.331039	0.322736	0.329861	0.341319	0.354003	0.322308	0.340063	0.344708	0.337284	0.330173	0.338623	0.333661	0.338089	0.373579	0.376284	0.369316	0.358133	0.335253
BK876A_2016_153_2	0.258912	0.297479	0.325183	0.260502	0.251705	0.314622	0.31409	0.302279	0.311129	0.307036	0.323143	0.313695	0.309456	0.318278	0.0191066	0.0324692	0.0171098	0.00308276	0.0138161	0.00707214	0.0125452	0.0103093	0.0146283	0.0213135	0.0103641	0	0.00849721	0.00927247	0.00640721	0.384115	0.405299	0.388967	0.377439	0.38503	0.398757	0.412244	0.382804	0.399312	0.402335	0.388114	0.384318	0.398938	0.388904	0.39309	0.423617	0.420722	0.418901	0.411585	0.399377
BK876A_2016_153_3	0.250857	0.289821	0.316344	0.252844	0.241258	0.30498	0.306554	0.290226	0.306898	0.299916	0.313196	0.311471	0.30284	0.312552	0.0144966	0.0263713	0.00821018	0.00851789	0.0093527	0.00557171	0.00904977	0.00813208	0.00698952	0.0100128	0.00569963	0.00849721	0	0.00590261	0.0102992	0.374327	0.394383	0.384707	0.369836	0.379402	0.38743	0.403112	0.376301	0.391186	0.391031	0.384052	0.375692	0.385965	0.378218	0.382888	0.412901	0.412465	0.414966	0.408893	0.388979
BK876A_2016_153_4	0.256684	0.294293	0.314173	0.255956	0.249657	0.308207	0.304433	0.285714	0.304711	0.302393	0.313764	0.311392	0.304811	0.3119	0.0215701	0.0322499	0.0197228	0.0105238	0.0184697	0.00814176	0.0129218	0.0119105	0.0184049	0.0179449	0.0124787	0.00927247	0.00590261	0	0.0185538	0.369032	0.40163	0.384721	0.378195	0.384784	0.392157	0.398405	0.373484	0.392135	0.393889	0.385015	0.379582	0.3879	0.375196	0.377294	0.404743	0.404956	0.407818	0.402065	0.387048
BK876A_2016_153_5	0.25217	0.290577	0.317632	0.260533	0.248749	0.312385	0.305797	0.291527	0.304853	0.303415	0.311273	0.310637	0.302834	0.311175	0.0178202	0.0331825	0.0177483	0.0101607	0.0195331	0.00925267	0.0222754	0.012242	0.0199572	0.026553	0.00951581	0.00640721	0.0102992	0.0185538	0	0.37036	0.392603	0.373044	0.363777	0.370614	0.379916	0.394963	0.364301	0.3844	0.384936	0.376999	0.365348	0.380022	0.370137	0.383514	0.403707	0.40457	0.408934	0.399727	0.391557
BK906A_2015_154_1	0.222274	0.238221	0.270054	0.244333	0.252542	0.255743	0.261067	0.254063	0.246907	0.255861	0.267918	0.258168	0.260595	0.260346	0.33623	0.326808	0.324324	0.379597	0.354642	0.37277	0.361185	0.362315	0.343547	0.34736	0.323442	0.384115	0.374327	0.369032	0.37036	0	0.0184785	0.0220713	0.0196537	0.0237403	0.0157882	0.0114477	0.026025	0.0162542	0.0159158	0.017935	0.0164208	0.0123077	0.0298225	0.0197353	0.230535	0.232147	0.22309	0.218671	0.192045
BK906A_2015_154_2	0.243503	0.249932	0.28722	0.256735	0.266159	0.26954	0.268918	0.259626	0.258312	0.268724	0.281437	0.267702	0.275561	0.273102	0.361352	0.356402	0.344666	0.404197	0.373796	0.397063	0.384468	0.381429	0.363465	0.377778	0.348901	0.405299	0.394383	0.40163	0.392603	0.0184785	0	0.0157538	0.018431	0.0149182	0.0135617	0.00736167	0.0242707	0.0083953	0.0117591	0.0135135	0.0117704	0.0139513	0.0215363	0.0212048	0.243656	0.244829	0.235779	0.22365	0.200293
BK906A_2015_154_3	0.227447	0.240802	0.267469	0.248525	0.252252	0.246444	0.263158	0.248038	0.243077	0.253161	0.262919	0.259923	0.257376	0.258039	0.349861	0.338044	0.323895	0.385702	0.372463	0.386878	0.364083	0.365319	0.353478	0.363339	0.331039	0.388967	0.384707	0.384721	0.373044	0.0220713	0.0157538	0	0.0227219	0.01663	0.0149181	0.00673563	0.0349913	0.0143867	0.0125276	0.0117061	0.019174	0.0137548	0.0258767	0.0279262	0.233706	0.239918	0.232203	0.214474	0.184602
BK906A_2015_154_4	0.23425	0.24701	0.270167	0.258024	0.25497	0.257762	0.258042	0.252245	0.245759	0.258267	0.265805	0.25659	0.25901	0.257993	0.340969	0.330322	0.317123	0.377749	0.357068	0.370489	0.362073	0.360173	0.344416	0.355754	0.322736	0.377439	0.369836	0.378195	0.363777	0.0196537	0.018431	0.0227219	0	0.0192857	0.0238265	0.0127992	0.0302957	0.0141589	0.0180723	0.0262092	0.0212565	0.013267	0.0337759	0.0237983	0.236999	0.23984	0.22804	0.214161	0.192574
BK906A_2015_154_5	0.230549	0.246806	0.286579	0.257297	0.25127	0.262201	0.26423	0.258191	0.265122	0.258877	0.276763	0.26868	0.262351	0.271599	0.347324	0.34564	0.326121	0.386477	0.36195	0.382328	0.369972	0.364709	0.351577	0.354499	0.329861	0.38503	0.379402	0.384784	0.370614	0.0237403	0.0149182	0.01663	0.0192857	0	0.0183486	0.010344	0.0239641	0.0103219	0.0105366	0.0126082	0.0123062	0.0137416	0.0209654	0.0234432	0.235929	0.239605	0.235779	0.216498	0.195193
BK906A_2016_155_1	0.244203	0.253827	0.282801	0.260929	0.254784	0.26299	0.271908	0.257688	0.25788	0.266329	0.279211	0.270984	0.25557	0.269131	0.356475	0.353461	0.342013	0.395611	0.372132	0.388984	0.37909	0.377733	0.363089	0.366831	0.341319	0.398757	0.38743	0.392157	0.379916	0.0157882	0.0135617	0.0149181	0.0238265	0.0183486	0	0.0101799	0.0215701	0.0122803	0.0142719	0.0161804	0.0183088	0.01513	0.0284119	0.0272705	0.23702	0.243871	0.238798	0.225289	0.193462
BK906A_2016_155_2	0.251597	0.256128	0.284952	0.264989	0.272038	0.264368	0.273422	0.266836	0.257849	0.265092	0.285428	0.273173	0.274163	0.278908	0.3678	0.356354	0.352312	0.405897	0.385167	0.404459	0.38761	0.39419	0.371537	0.373837	0.354003	0.412244	0.403112	0.398405	0.394963	0.0114477	0.00736167	0.00673563	0.0127992	0.010344	0.0101799	0	0.0125276	0.00762086	0.00524059	0.00770527	0.0131673	0.00513419	0.0127251	0.00941574	0.24365	0.241004	0.236631	0.222927	0.196697
BK906A_2016_155_3	0.236137	0.24336	0.263867	0.248418	0.254607	0.260936	0.258474	0.254645	0.249812	0.257375	0.276427	0.257999	0.259293	0.262723	0.346866	0.327793	0.320486	0.379667	0.353975	0.374235	0.362794	0.365703	0.353143	0.353772	0.322308	0.382804	0.376301	0.373484	0.364301	0.026025	0.0242707	0.0349913	0.0302957	0.0239641	0.0215701	0.0125276	0	0.0166129	0.0174782	0.0315172	0.0257353	0.0185185	0.0410926	0.0335358	0.244427	0.23957	0.229521	0.22156	0.193828
BK906A_2016_155_4	0.248175	0.244796	0.274912	0.256044	0.250787	0.259111	0.264085	0.255301	0.24112	0.257097	0.269886	0.259922	0.26451	0.26512	0.355869	0.348595	0.335348	0.399273	0.37095	0.395302	0.3734	0.377726	0.363761	0.363712	0.340063	0.399312	0.391186	0.392135	0.3844	0.0162542	0.0083953	0.0143867	0.0141589	0.0103219	0.0122803	0.00762086	0.0166129	0	0.0105846	0.00914341	0.0100937	0.00591716	0.0115579	0.0199126	0.240021	0.240804	0.231786	0.219968	0.189594
BK906A_2016_155_5	0.238026	0.25035	0.28272	0.255607	0.265149	0.267392	0.276745	0.264588	0.254092	0.266114	0.278076	0.271089	0.268985	0.277168	0.354646	0.347938	0.339218	0.402463	0.376812	0.395989	0.378062	0.379699	0.359956	0.370124	0.344708	0.402335	0.391031	0.393889	0.384936	0.0159158	0.0117591	0.0125276	0.0180723	0.0105366	0.0142719	0.00524059	0.0174782	0.0105846	0	0.00777643	0.00938628	0.00620673	0.016129	0.013916	0.236268	0.240967	0.236434	0.222489	0.192342
BK906A_2017_156_1	0.235294	0.248581	0.274494	0.251941	0.256527	0.260026	0.26135	0.249234	0.246617	0.25651	0.271485	0.26148	0.262914	0.269923	0.354604	0.338321	0.32906	0.387716	0.364237	0.390409	0.367647	0.370739	0.354022	0.362825	0.337284	0.388114	0.384052	0.385015	0.376999	0.017935	0.0135135	0.0117061	0.0262092	0.0126082	0.0161804	0.00770527	0.0315172	0.00914341	0.00777643	0	0.00957854	0.00880952	0.0260953	0.0247213	0.23303	0.235999	0.226707	0.216223	0.184065
BK906A_2017_156_2	0.219016	0.23604	0.264744	0.243063	0.252531	0.258098	0.25762	0.250552	0.248548	0.253466	0.264985	0.255677	0.259511	0.256774	0.343473	0.335459	0.326882	0.382434	0.355356	0.376649	0.364251	0.363329	0.350788	0.357431	0.330173	0.384318	0.375692	0.379582	0.365348	0.0164208	0.0117704	0.019174	0.0212565	0.0123062	0.0183088	0.0131673	0.0257353	0.0100937	0.00938628	0.00957854	0	0.0118315	0.0168566	0.0184064	0.234431	0.236714	0.222504	0.217492	0.187863
BK906A_2017_156_3	0.240057	0.247699	0.276361	0.256238	0.257119	0.257091	0.263223	0.255485	0.25134	0.25781	0.273566	0.264885	0.27017	0.269211	0.353183	0.340659	0.338041	0.391781	0.374451	0.389046	0.370119	0.377727	0.357884	0.360669	0.338623	0.398938	0.385965	0.3879	0.380022	0.0123077	0.0139513	0.0137548	0.013267	0.0137416	0.01513	0.00513419	0.0185185	0.00591716	0.00620673	0.00880952	0.0118315	0	0.0178488	0.0156844	0.231477	0.234874	0.226507	0.219789	0.188789
BK906A_2017_156_4	0.237416	0.242998	0.277764	0.253568	0.258704	0.261858	0.265162	0.254588	0.255142	0.26552	0.276713	0.265257	0.267705	0.261042	0.345072	0.336856	0.326794	0.384697	0.359408	0.384322	0.354395	0.369755	0.349898	0.363803	0.333661	0.388904	0.378218	0.375196	0.370137	0.0298225	0.0215363	0.0258767	0.0337759	0.0209654	0.0284119	0.0127251	0.0410926	0.0115579	0.016129	0.0260953	0.0168566	0.0178488	0	0.0361927	0.249438	0.240602	0.238248	0.233233	0.202489
BK906A_2017_156_5	0.233514	0.242604	0.271731	0.255379	0.260059	0.257185	0.263528	0.257037	0.25286	0.25841	0.27459	0.265087	0.255731	0.271275	0.344598	0.333422	0.3299	0.388622	0.372606	0.381833	0.37037	0.37079	0.352232	0.356938	0.338089	0.39309	0.382888	0.377294	0.383514	0.0197353	0.0212048	0.0279262	0.0237983	0.0234432	0.0272705	0.00941574	0.0335358	0.0199126	0.013916	0.0247213	0.0184064	0.0156844	0.0361927	0	0.238382	0.23944	0.225901	0.218694	0.192695
BK931A_2015_157_1	0.224852	0.260328	0.26999	0.270016	0.272037	0.260717	0.273033	0.26	0.271934	0.267139	0.275703	0.271081	0.267804	0.278112	0.380282	0.357587	0.366778	0.418797	0.41241	0.413341	0.386333	0.399723	0.377702	0.382524	0.373579	0.423617	0.412901	0.404743	0.403707	0.230535	0.243656	0.233706	0.236999	0.235929	0.23702	0.24365	0.244427	0.240021	0.236268	0.23303	0.234431	0.231477	0.249438	0.238382	0	0.0144253	0.023826	0.0153121	0.0237412
BK931A_2015_157_2	0.241019	0.272006	0.283773	0.276419	0.28255	0.262716	0.277964	0.272802	0.273273	0.270332	0.282693	0.279852	0.269707	0.283901	0.370924	0.357938	0.370857	0.414157	0.403551	0.412625	0.388992	0.401434	0.38134	0.386183	0.376284	0.420722	0.412465	0.404956	0.40457	0.232147	0.244829	0.239918	0.23984	0.239605	0.243871	0.241004	0.23957	0.240804	0.240967	0.235999	0.236714	0.234874	0.240602	0.23944	0.0144253	0	0.022045	0.0129656	0.0234742
BK931A_2015_157_3	0.215695	0.252888	0.26966	0.261776	0.27409	0.258902	0.26782	0.259054	0.257661	0.25533	0.274571	0.262634	0.25981	0.27582	0.371907	0.358981	0.362434	0.416336	0.401698	0.410056	0.38724	0.403809	0.371801	0.382806	0.369316	0.418901	0.414966	0.407818	0.408934	0.22309	0.235779	0.232203	0.22804	0.235779	0.238798	0.236631	0.229521	0.231786	0.236434	0.226707	0.222504	0.226507	0.238248	0.225901	0.023826	0.022045	0	0.0182033	0.0208111
BK931A_2015_157_4	0.202262	0.237725	0.267899	0.251323	0.258697	0.248721	0.254152	0.249931	0.252444	0.250128	0.262795	0.25318	0.255152	0.261742	0.371539	0.357572	0.363218	0.415166	0.395725	0.407459	0.391003	0.395886	0.377641	0.372967	0.358133	0.411585	0.408893	0.402065	0.399727	0.218671	0.22365	0.214474	0.214161	0.216498	0.225289	0.222927	0.22156	0.219968	0.222489	0.216223	0.217492	0.219789	0.233233	0.218694	0.0153121	0.0129656	0.0182033	0	0.0197333
BK931A_2015_157_5	0.194799	0.225681	0.246072	0.235812	0.237574	0.239884	0.237349	0.24053	0.233653	0.229765	0.244377	0.236111	0.225717	0.243979	0.347352	0.336344	0.329123	0.397641	0.376068	0.39584	0.370648	0.375982	0.354142	0.371679	0.335253	0.399377	0.388979	0.387048	0.391557	0.192045	0.200293	0.184602	0.192574	0.195193	0.193462	0.196697	0.193828	0.189594	0.192342	0.184065	0.187863	0.188789	0.202489	0.192695	0.0237412	0.0234742	0.0208111	0.0197333	0
BK931A_2016_158_1	0.215525	0.258073	0.270471	0.258882	0.261045	0.256313	0.263593	0.261664	0.251417	0.253747	0.270728	0.263704	0.264697	0.269394	0.368562	0.354664	0.354253	0.412736	0.395455	0.409325	0.375857	0.390089	0.368696	0.383537	0.358856	0.416599	0.406904	0.400426	0.404216	0.220526	0.23304	0.220026	0.224631	0.230809	0.230527	0.233299	0.227913	0.226489	0.227499	0.2242	0.226285	0.223949	0.236056	0.227536	0.0147296	0.0165403	0.0165694	0.0118165	0.0183557
BK931A_2016_158_2	0.193312	0.23003	0.249782	0.240048	0.243527	0.241319	0.249728	0.238406	0.237183	0.239023	0.251168	0.242732	0.241739	0.254628	0.350155	0.336578	0.334254	0.398956	0.392121	0.396535	0.370997	0.382325	0.353474	0.368894	0.34605	0.404423	0.399935	0.394713	0.387492	0.197	0.206061	0.196908	0.201667	0.203089	0.205292	0.208973	0.202044	0.198321	0.203157	0.197372	0.194282	0.199656	0.206975	0.208676	0.0166581	0.0166234	0.015112	0.0176029	0.0201877
BK931A_2016_158_3	0.224781	0.256308	0.274637	0.263059	0.271802	0.256587	0.268969	0.258597	0.265617	0.261175	0.274154	0.268498	0.260646	0.277356	0.372517	0.358604	0.358967	0.416734	0.402446	0.410729	0.383841	0.399166	0.379537	0.384861	0.366511	0.418177	0.411731	0.406132	0.404198	0.219569	0.235647	0.226782	0.225422	0.229776	0.231835	0.238786	0.240103	0.23463	0.233546	0.230891	0.226445	0.232111	0.242119	0.236258	0.0183892	0.0139447	0.0141576	0.0207303	0.0262321
BK931A_2016_158_4	0.128743	0.187845	0.213968	0.179987	0.175265	0.186281	0.17233	0.170878	0.185185	0.169211	0.176942	0.178974	0.175387	0.167445	0.287534	0.249834	0.237213	0.30301	0.294709	0.294038	0.271034	0.280836	0.269453	0.277554	0.237062	0.296424	0.29755	0.288787	0.29028	0.166023	0.194598	0.183631	0.181994	0.180829	0.185633	0.177486	0.191932	0.165278	0.175972	0.166092	0.178264	0.173271	0.191075	0.189036	0.0397979	0.0492013	0.0643594	0.0325733	0.0363382
BK931A_2016_158_5	0.22154	0.263547	0.288523	0.276665	0.28154	0.268158	0.281051	0.268981	0.276039	0.272155	0.282414	0.277022	0.268871	0.286742	0.385767	0.379427	0.378453	0.431378	0.416413	0.426659	0.397548	0.412116	0.387666	0.396435	0.381307	0.429091	0.426018	0.424691	0.41856	0.232727	0.241697	0.229852	0.23373	0.239788	0.241161	0.244968	0.243342	0.236627	0.241031	0.233897	0.233167	0.237129	0.250192	0.242865	0.0108948	0.0116713	0.00776288	0.00559441	0.0150435
BK931A_2017_159_1	0.220196	0.260666	0.284839	0.267105	0.276476	0.263296	0.276538	0.266159	0.269122	0.267001	0.277347	0.27296	0.267801	0.277294	0.379486	0.369553	0.368502	0.421096	0.407087	0.422523	0.393092	0.401997	0.380044	0.398455	0.370913	0.424165	0.418139	0.413001	0.407786	0.230569	0.241425	0.227211	0.233325	0.235862	0.235106	0.238727	0.23872	0.234996	0.236431	0.227526	0.229222	0.235602	0.244541	0.240397	0.0119915	0.0135424	0.0141385	0.00927688	0.0167509
BK931A_2017_159_2	0.221113	0.266167	0.284797	0.271632	0.277194	0.265333	0.278684	0.268879	0.274015	0.272871	0.284059	0.276387	0.268855	0.280919	0.380993	0.364957	0.372616	0.423946	0.411765	0.420513	0.396523	0.406833	0.385483	0.390552	0.376731	0.427689	0.416007	0.413907	0.410947	0.228167	0.240372	0.226531	0.230173	0.232627	0.234475	0.23902	0.239874	0.232133	0.235577	0.230503	0.230769	0.231643	0.244346	0.241081	0.0114889	0.01037	0.011328	0.00995733	0.0135171
BK931A_2017_159_3	0.235614	0.282171	0.28668	0.28169	0.294244	0.27549	0.288674	0.281003	0.276306	0.275716	0.288312	0.285923	0.276464	0.292251	0.392828	0.373012	0.384187	0.433499	0.421108	0.42861	0.405651	0.412931	0.398695	0.394483	0.386982	0.438691	0.430081	0.425092	0.419329	0.234371	0.248857	0.240185	0.245597	0.240887	0.243485	0.249807	0.249812	0.242828	0.244746	0.236676	0.241927	0.238382	0.252265	0.248941	0.0213491	0.0114286	0.0187901	0.0155344	0.0233161
BK931A_2017_159_4	0.225564	0.263714	0.285608	0.266855	0.271769	0.265116	0.270448	0.26048	0.262009	0.261515	0.27312	0.268234	0.2685	0.276437	0.370479	0.358491	0.364996	0.416028	0.394716	0.41186	0.385335	0.39699	0.367763	0.383377	0.368031	0.415876	0.411682	0.408866	0.397403	0.226543	0.23697	0.234754	0.232677	0.237814	0.242542	0.240942	0.238131	0.237204	0.237701	0.23142	0.230043	0.230867	0.243316	0.242745	0.0187222	0.0156799	0.0190875	0.018685	0.0222105
BK931A_2017_159_5	0.220399	0.25962	0.280943	0.266684	0.273879	0.267127	0.267504	0.26273	0.262816	0.264669	0.272663	0.268182	0.269163	0.272037	0.379585	0.36342	0.357745	0.417173	0.398421	0.405981	0.386814	0.395545	0.370902	0.38946	0.363226	0.41752	0.411142	0.403315	0.399478	0.230007	0.234725	0.2283	0.228322	0.239867	0.236382	0.239604	0.236268	0.233224	0.232915	0.230515	0.227521	0.231368	0.242141	0.236881	0.0279624	0.0264133	0.0324127	0.015399	0.0212209
BK934A_2015_160_1	0.210294	0.228188	0.26121	0.227669	0.233286	0.249669	0.250564	0.241282	0.246494	0.247945	0.258008	0.250783	0.243	0.253407	0.258298	0.246793	0.230677	0.280637	0.259141	0.275646	0.273701	0.262665	0.256581	0.259667	0.22888	0.278662	0.262598	0.276137	0.271727	0.185825	0.196747	0.189821	0.188925	0.188482	0.198287	0.200205	0.180873	0.184463	0.192497	0.184012	0.183816	0.187532	0.194592	0.189287	0.329784	0.330755	0.316419	0.304911	0.23928
BK934A_2015_160_2	0.18883	0.21813	0.25025	0.208207	0.220936	0.243621	0.242673	0.235955	0.240291	0.237802	0.250118	0.241396	0.224556	0.252639	0.253605	0.234143	0.215272	0.265462	0.248665	0.263377	0.26075	0.247689	0.238758	0.247355	0.218369	0.265116	0.249798	0.264151	0.261742	0.183843	0.199244	0.191339	0.191092	0.191349	0.19807	0.197891	0.181093	0.183632	0.189873	0.184726	0.180479	0.186166	0.19651	0.187897	0.322094	0.322411	0.305323	0.295903	0.237345
BK934A_2015_160_3	0.189349	0.219901	0.236675	0.208217	0.216967	0.226513	0.236725	0.227406	0.228854	0.224673	0.242012	0.234459	0.2216	0.235581	0.254468	0.242857	0.223156	0.277186	0.263317	0.275362	0.267237	0.262793	0.249244	0.255911	0.22541	0.277903	0.263852	0.277961	0.271553	0.158106	0.174599	0.166085	0.159948	0.16518	0.172312	0.168224	0.152214	0.160064	0.162722	0.159637	0.156443	0.159719	0.166623	0.163012	0.310383	0.312603	0.296448	0.285322	0.223369
BK934A_2015_160_4	0.190783	0.205027	0.242374	0.20534	0.213953	0.235753	0.23734	0.225835	0.225106	0.230501	0.242579	0.231237	0.217687	0.232841	0.252688	0.235211	0.218901	0.26966	0.251281	0.263551	0.259709	0.247293	0.241194	0.252979	0.210702	0.265402	0.25101	0.26379	0.261407	0.164214	0.176222	0.16454	0.165308	0.170355	0.175	0.180483	0.162692	0.167334	0.172077	0.165033	0.165964	0.174264	0.178877	0.174382	0.308171	0.31485	0.295038	0.28194	0.215417
BK934A_2015_160_5	0.201264	0.20413	0.236125	0.206271	0.222795	0.23696	0.239648	0.226895	0.232059	0.229603	0.243375	0.235236	0.22959	0.238636	0.251914	0.240736	0.219774	0.272013	0.259375	0.268195	0.263742	0.255227	0.246582	0.263716	0.216251	0.271028	0.260158	0.27517	0.26425	0.176218	0.197097	0.176919	0.17865	0.188398	0.195473	0.187709	0.172075	0.180843	0.182448	0.180805	0.175963	0.177633	0.186248	0.184172	0.300253	0.312705	0.287822	0.282476	0.215063
BK934A_2016_161_1	0.21405	0.223282	0.249531	0.222371	0.229179	0.239905	0.24276	0.234037	0.244656	0.241205	0.254638	0.244544	0.243427	0.249665	0.254405	0.233122	0.217783	0.261813	0.252367	0.264976	0.260554	0.251549	0.246894	0.250997	0.22259	0.26345	0.25057	0.26469	0.26373	0.196989	0.20202	0.19659	0.194095	0.192069	0.194872	0.202717	0.18956	0.194549	0.192874	0.184603	0.18552	0.188479	0.208142	0.192477	0.318883	0.319914	0.307331	0.294276	0.235347
BK934A_2016_161_2	0.188525	0.213047	0.237547	0.205943	0.198028	0.231613	0.226881	0.214911	0.228173	0.223903	0.240049	0.231034	0.228444	0.231704	0.25112	0.233525	0.212295	0.26188	0.251492	0.259049	0.254413	0.245293	0.224073	0.246579	0.208837	0.253548	0.245267	0.25447	0.258545	0.188442	0.198364	0.185564	0.18697	0.189757	0.187516	0.191284	0.175216	0.175824	0.188956	0.18112	0.175703	0.18667	0.189981	0.181953	0.292431	0.296277	0.279356	0.272167	0.214143
BK934A_2016_161_3	0.192325	0.216462	0.237908	0.208563	0.217441	0.229006	0.236026	0.228939	0.234415	0.240598	0.240717	0.238107	0.231726	0.240611	0.249189	0.232546	0.218063	0.258751	0.243747	0.250618	0.258796	0.246325	0.238966	0.251255	0.209235	0.257783	0.246439	0.261469	0.254991	0.192023	0.201649	0.186764	0.189095	0.189462	0.196893	0.198578	0.180816	0.187751	0.194688	0.186646	0.180588	0.188345	0.194943	0.196269	0.311915	0.315367	0.30013	0.285414	0.232237
BK934A_2016_161_4	0.197813	0.222554	0.251704	0.212347	0.225195	0.233592	0.24115	0.235278	0.237056	0.239005	0.24938	0.24182	0.233863	0.245741	0.24892	0.236047	0.219722	0.267109	0.251513	0.264579	0.260425	0.252316	0.236565	0.251111	0.220821	0.267221	0.253835	0.263598	0.257852	0.18044	0.189045	0.180366	0.185462	0.187259	0.185567	0.189141	0.176982	0.179081	0.185185	0.180843	0.179559	0.181544	0.195631	0.186188	0.314926	0.315339	0.303409	0.295867	0.235156
BK934A_2016_161_5	0.211899	0.224686	0.251153	0.223924	0.2345	0.244665	0.252857	0.243266	0.242718	0.239724	0.251828	0.247723	0.233313	0.252154	0.252048	0.241953	0.221283	0.271646	0.254307	0.271699	0.262834	0.259406	0.246377	0.258998	0.226582	0.270942	0.259573	0.27163	0.272917	0.195098	0.204268	0.190246	0.1917	0.191749	0.206782	0.203807	0.18103	0.194629	0.196128	0.191986	0.190296	0.194939	0.201619	0.19397	0.323741	0.326389	0.309244	0.30281	0.232619
BK934A_2017_162_1	0.205548	0.225627	0.254679	0.224138	0.229328	0.249813	0.250763	0.24698	0.244532	0.244294	0.257074	0.244918	0.248348	0.252518	0.251776	0.234732	0.215547	0.263253	0.248	0.265893	0.256391	0.245946	0.240122	0.253074	0.215419	0.258964	0.254168	0.263716	0.25901	0.19004	0.205438	0.188099	0.19734	0.201066	0.206782	0.205535	0.189629	0.193672	0.197462	0.197846	0.192686	0.19603	0.206061	0.199022	0.322306	0.326175	0.308663	0.303827	0.23792
BK934A_2017_162_2	0.199421	0.222851	0.24336	0.211523	0.223661	0.236605	0.24463	0.235244	0.237598	0.242489	0.25108	0.248029	0.231242	0.250528	0.253715	0.244681	0.220561	0.273875	0.250271	0.270804	0.269346	0.25707	0.245998	0.252528	0.222	0.271005	0.259879	0.268661	0.265479	0.185348	0.189238	0.176733	0.180407	0.185205	0.195348	0.192136	0.175839	0.176455	0.181913	0.177424	0.177007	0.18126	0.193027	0.184451	0.320237	0.321688	0.30677	0.297203	0.230379
BK934A_2017_162_3	0.209826	0.224061	0.250834	0.225341	0.222161	0.239756	0.233914	0.234853	0.235456	0.235625	0.250125	0.239038	0.228188	0.242228	0.247884	0.243603	0.22176	0.267143	0.258296	0.266374	0.266978	0.258749	0.246901	0.250132	0.222113	0.272185	0.263793	0.26585	0.265458	0.197816	0.197288	0.196661	0.197951	0.189468	0.195452	0.198056	0.184448	0.189729	0.189816	0.186228	0.183508	0.192377	0.191473	0.184654	0.312255	0.312402	0.304703	0.289935	0.240129
BK934A_2017_162_4	0.204814	0.22639	0.25319	0.21548	0.225931	0.247029	0.245906	0.236608	0.240237	0.240162	0.252121	0.244908	0.233676	0.245889	0.247879	0.242152	0.220436	0.269351	0.248313	0.268221	0.262081	0.249797	0.248076	0.249415	0.22599	0.26872	0.259555	0.262953	0.263845	0.180209	0.189024	0.18528	0.184371	0.184687	0.195813	0.196302	0.184004	0.183621	0.186856	0.178418	0.174386	0.182474	0.200147	0.184481	0.313238	0.317671	0.302969	0.29546	0.238543
BK934A_2017_162_5	0.199055	0.229592	0.255462	0.22464	0.228344	0.250285	0.24973	0.238654	0.247354	0.243274	0.257995	0.249652	0.243178	0.253995	0.257322	0.242921	0.225379	0.277256	0.256512	0.273988	0.269905	0.261975	0.251701	0.255424	0.225977	0.274301	0.260818	0.275764	0.270418	0.18018	0.191501	0.179978	0.184611	0.182247	0.190112	0.193295	0.170907	0.177985	0.183773	0.179354	0.174656	0.181163	0.194984	0.188648	0.321692	0.325814	0.308765	0.298049	0.230161
BK935A_2015_163_1	0.203477	0.221167	0.248083	0.229067	0.227349	0.234533	0.241614	0.231279	0.228214	0.239278	0.249691	0.244051	0.228349	0.239583	0.322824	0.30436	0.293974	0.354468	0.333878	0.35079	0.338561	0.336917	0.324317	0.331719	0.29279	0.359744	0.349202	0.348907	0.346554	0.0918866	0.0931034	0.0932034	0.0997369	0.0944862	0.100546	0.101492	0.0926708	0.084817	0.0962725	0.0925197	0.0954468	0.0913718	0.100511	0.0949211	0.241919	0.246673	0.229867	0.22528	0.175208
BK935A_2015_163_2	0.197062	0.208144	0.240941	0.214649	0.218364	0.225605	0.230095	0.223036	0.220836	0.229793	0.244648	0.234568	0.218781	0.232138	0.318408	0.298617	0.295544	0.35702	0.340286	0.353062	0.336288	0.338695	0.319763	0.323281	0.287047	0.359116	0.349461	0.349248	0.345324	0.0903356	0.0944109	0.0842697	0.0885066	0.0909091	0.0887933	0.0925649	0.0846115	0.0858152	0.0952864	0.0844784	0.090955	0.0861728	0.0956325	0.090166	0.234983	0.246986	0.227404	0.221154	0.175298
BK935A_2015_163_3	0.218227	0.225525	0.259023	0.229938	0.237418	0.237869	0.245129	0.241545	0.234274	0.238959	0.257388	0.249547	0.236644	0.249223	0.328077	0.307952	0.300312	0.358988	0.344136	0.358485	0.344092	0.344178	0.329709	0.326459	0.305067	0.362619	0.354222	0.353855	0.345953	0.0936884	0.0992404	0.0873449	0.0925388	0.0923953	0.0959245	0.0912203	0.0908637	0.0883514	0.0932245	0.0864259	0.0894048	0.0879201	0.102873	0.0963382	0.249936	0.253474	0.239318	0.231028	0.184918
BK935A_2015_163_4	0.197044	0.206183	0.244804	0.220637	0.222317	0.22807	0.233689	0.22796	0.233325	0.228725	0.248668	0.237204	0.227591	0.237021	0.318948	0.300825	0.294547	0.355064	0.335307	0.350827	0.339316	0.339338	0.321937	0.322687	0.291245	0.359852	0.347147	0.348083	0.346749	0.0855148	0.0951906	0.0893306	0.0927835	0.0903812	0.0927551	0.0923191	0.0910231	0.0851806	0.0947026	0.0848394	0.0918745	0.0844488	0.0967582	0.0887735	0.236169	0.241153	0.219876	0.217107	0.171861
BK935A_2015_163_5	0.209882	0.213564	0.253055	0.226085	0.234353	0.235294	0.239335	0.233433	0.232255	0.235474	0.248904	0.242492	0.229836	0.24068	0.325791	0.303484	0.29706	0.355231	0.338887	0.348006	0.342112	0.334816	0.322105	0.32631	0.29122	0.361871	0.34814	0.3482	0.343324	0.088064	0.0931135	0.0860005	0.0881445	0.0928414	0.0961773	0.0925793	0.0945552	0.0846135	0.0984004	0.0908206	0.0930626	0.0877944	0.105474	0.100192	0.239384	0.24231	0.230351	0.223464	0.181015
BK935A_2016_164_1	0.204428	0.208013	0.242277	0.21178	0.225701	0.222447	0.235629	0.224852	0.22125	0.224391	0.237933	0.231403	0.217548	0.229641	0.315102	0.292545	0.290081	0.348138	0.333864	0.3431	0.328684	0.322741	0.31495	0.317703	0.282925	0.350136	0.33958	0.338637	0.334665	0.0896635	0.10216	0.0935829	0.0886347	0.0951566	0.0979243	0.0960384	0.0914425	0.0879415	0.0962908	0.0896872	0.094549	0.0935407	0.10012	0.100673	0.240258	0.241586	0.225558	0.224449	0.179197
BK935A_2016_164_2	0.205128	0.216238	0.254583	0.224051	0.227841	0.231239	0.242021	0.231043	0.235768	0.231963	0.249076	0.244929	0.220302	0.240243	0.321321	0.298687	0.291579	0.353227	0.332616	0.3513	0.338511	0.331476	0.322718	0.324596	0.291484	0.355068	0.345544	0.347615	0.340511	0.0928975	0.0916829	0.0882861	0.0922819	0.0872467	0.0990969	0.0973994	0.0923267	0.0846418	0.0972495	0.0871694	0.090625	0.0877576	0.101495	0.0950171	0.241814	0.248794	0.229931	0.222731	0.177552
BK935A_2016_164_3	0.199153	0.212737	0.246955	0.212313	0.218182	0.22966	0.233075	0.22292	0.229225	0.23348	0.244631	0.235622	0.222121	0.236734	0.312007	0.292448	0.287289	0.343843	0.323035	0.337853	0.32932	0.321717	0.316291	0.319437	0.280922	0.348101	0.334293	0.335863	0.331541	0.0871277	0.0896031	0.093	0.0902074	0.0891608	0.0973819	0.0942331	0.0901415	0.0825665	0.0977723	0.0876976	0.0863503	0.090112	0.100145	0.0919288	0.235803	0.243367	0.22211	0.225583	0.178887
BK935A_2016_164_4	0.199342	0.208602	0.241675	0.216368	0.221664	0.226807	0.231293	0.225453	0.222475	0.227403	0.242087	0.230091	0.218469	0.2326	0.31716	0.30273	0.289401	0.357357	0.33162	0.350375	0.339079	0.334078	0.322727	0.328793	0.291242	0.358412	0.347332	0.347325	0.33878	0.0886978	0.0925836	0.0900123	0.0887772	0.0849057	0.0946572	0.0948444	0.08741	0.0816527	0.0955739	0.0882932	0.0863362	0.0886137	0.0964147	0.0941176	0.23918	0.244422	0.233191	0.22168	0.178326
BK935A_2016_164_5	0.215772	0.22319	0.255949	0.232918	0.237327	0.24119	0.249815	0.235621	0.235793	0.241005	0.256682	0.251084	0.235755	0.248452	0.326251	0.309598	0.302644	0.359215	0.343415	0.35648	0.342718	0.344187	0.327239	0.329561	0.302254	0.363177	0.355523	0.352828	0.346681	0.0947551	0.106525	0.0995237	0.0969313	0.0948617	0.104378	0.0998275	0.0968305	0.0917983	0.0972463	0.0968547	0.0937423	0.0954479	0.102745	0.10525	0.24436	0.253152	0.235412	0.231266	0.182965
BK935A_2017_165_1	0.198297	0.205623	0.242416	0.212138	0.218633	0.223628	0.230533	0.224519	0.218892	0.22558	0.238671	0.235712	0.22121	0.232286	0.321109	0.300553	0.28906	0.352609	0.328709	0.347362	0.336261	0.334899	0.317019	0.325301	0.285062	0.356421	0.344005	0.347254	0.339118	0.088726	0.0969682	0.0893812	0.0910448	0.0845287	0.0979407	0.0962063	0.0930763	0.0820914	0.0937421	0.0862944	0.0907954	0.0869565	0.0974091	0.0947315	0.232718	0.238585	0.219937	0.215508	0.172136
BK935A_2017_165_2	0.200468	0.211406	0.238304	0.216166	0.218257	0.223698	0.230199	0.229099	0.21904	0.230173	0.244406	0.231902	0.218363	0.233799	0.311075	0.290518	0.283981	0.349172	0.324031	0.342149	0.327878	0.324165	0.31096	0.310857	0.28039	0.345941	0.338346	0.340449	0.334681	0.0851888	0.0908428	0.0903776	0.0982916	0.0896331	0.0970331	0.0941574	0.0939401	0.0820787	0.094565	0.0859223	0.0876301	0.0878883	0.0945524	0.0926104	0.239437	0.243426	0.222333	0.21623	0.173082
BK935A_2017_165_3	0.20269	0.21673	0.246365	0.224115	0.231531	0.239113	0.238025	0.234523	0.219766	0.234322	0.247264	0.236592	0.234116	0.239824	0.320337	0.302424	0.298152	0.360588	0.342237	0.355875	0.342694	0.341013	0.324149	0.330628	0.293531	0.36397	0.356342	0.351084	0.349778	0.0882715	0.0979672	0.0886578	0.0875453	0.0953685	0.0987135	0.0958273	0.0881178	0.0843403	0.0938583	0.0900345	0.0917521	0.0881078	0.0986602	0.097161	0.240454	0.240664	0.222987	0.22	0.174365
BK935A_2017_165_4	0.193299	0.207681	0.249181	0.220823	0.220087	0.230062	0.234319	0.225036	0.225401	0.232806	0.246582	0.238818	0.225252	0.23142	0.323265	0.301843	0.293985	0.355701	0.333902	0.351556	0.338056	0.335501	0.324796	0.326874	0.287544	0.359398	0.346821	0.349456	0.345024	0.0870886	0.0943538	0.0882957	0.087994	0.0880696	0.0929237	0.0933433	0.087057	0.0839656	0.0943871	0.0929045	0.090682	0.0882645	0.0978562	0.0954914	0.239199	0.24177	0.229556	0.219564	0.174612
BK935A_2017_165_5	0.199909	0.208066	0.254844	0.216521	0.221386	0.229028	0.233763	0.231983	0.229162	0.224444	0.24531	0.233132	0.224956	0.229716	0.314642	0.292026	0.285506	0.345054	0.321345	0.335468	0.330844	0.32139	0.313497	0.318065	0.282035	0.346317	0.337868	0.336743	0.329857	0.0948379	0.0950193	0.0978208	0.0972255	0.0987564	0.103659	0.0987743	0.0903818	0.08964	0.10083	0.0953539	0.0929054	0.0924772	0.106318	0.0989089	0.244108	0.247258	0.231796	0.22264	0.181386
[truncated: 40 more columns]
