# Supplementary material for: Genotyping and lipid profiling of 601 cultivated sunflower lines reveals novel genetic determinants of oil fatty acid content
Source: BMC Genomics. 2021 Jul 5;22:505. doi: 10.1186/s12864-021-07768-y (PMC8256595; doi:10.1186/s12864-021-07768-y)
Supplement: Supplementary file 17 — Additional file 17: TableS4. Annotation of all LC-MS peaks detected in positive mode. For all peaks lipidmap category is given, “unk” denotes that no relevant annotation was found, “ambig” means that peak has ambiguous annotation on category level. For TAGs annotated more precisely using net-like patterns exact formula, adduct and ppm are provided. [file 12864_2021_7768_MOESM17_ESM.xlsx]

## Sheet: Лист1
peak	RT	m/z	lipid	adduct	formula	annotation ppm	category
rt923mz129_6	922.531	129.104620241607	NA	NA	NA	NA	unk
rt936mz129_7	935.7065	129.10465106925	NA	NA	NA	NA	unk
rt908mz129_8	908.1165	129.104530281881	NA	NA	NA	NA	unk
rt209mz133_11	209.185	133.10248543402	NA	NA	NA	NA	unk
rt209mz134_12	209.086	134.10574401293	NA	NA	NA	NA	unk
rt209mz149_15	209.1795	149.097037220063	NA	NA	NA	NA	FA
rt37mz163_19	37.39	163.039702211588	NA	NA	NA	NA	unk
rt401mz165_21	401.38	165.09183916017	NA	NA	NA	NA	FA
rt139mz172_32	138.766	172.115970236924	NA	NA	NA	NA	unk
rt209mz189_46	209.184	189.112605654729	NA	NA	NA	NA	FA
rt857mz197_50	856.962	197.081347934736	NA	NA	NA	NA	unk
rt197mz204_54	196.998	204.087824902036	NA	NA	NA	NA	unk
rt37mz207_57	36.7065	207.065556147573	NA	NA	NA	NA	unk
rt900mz217_63	900.004	217.195566496366	NA	NA	NA	NA	PR
rt207mz263_108	207.462	263.237254162619	NA	NA	NA	NA	ambig
rt535mz263_109	534.757	263.237305252445	NA	NA	NA	NA	ambig
rt37mz264_111	37.17	264.123525884252	NA	NA	NA	NA	FA
rt35mz266_114	35.1845	266.075152729867	NA	NA	NA	NA	unk
rt37mz266_115	36.719	266.139069507233	NA	NA	NA	NA	unk
rt36mz268_121	36.132	268.104491538552	NA	NA	NA	NA	unk
rt900mz273_129	899.9765	273.258326552358	NA	NA	NA	NA	PR
rt870mz273_130	870.284	273.258308736557	NA	NA	NA	NA	PR
rt754mz273_131	754.096	273.258152900519	NA	NA	NA	NA	PR
rt827mz273_132	826.577	273.25823258079	NA	NA	NA	NA	PR
rt671mz273_133	670.749	273.258178009316	NA	NA	NA	NA	PR
rt38mz289_155	38.07	289.071245884336	NA	NA	NA	NA	PK
rt35mz290_156	35.198	290.086432671209	NA	NA	NA	NA	unk
rt900mz290_157	899.898	290.285671711087	NA	NA	NA	NA	PR
rt37mz291_159	36.5695	291.13943189957	NA	NA	NA	NA	unk
rt37mz292_161	36.672	292.135856807858	NA	NA	NA	NA	unk
rt671mz298_168	670.736	298.274749327144	NA	NA	NA	NA	ambig
rt877mz300_170	876.992	300.290566142949	NA	NA	NA	NA	ambig
rt754mz300_171	754.097	300.290405089723	NA	NA	NA	NA	ambig
rt826mz302_177	825.9465	302.306110851722	NA	NA	NA	NA	ambig
rt232mz303_181	232.5	303.230111053918	NA	NA	NA	NA	FA
rt35mz306_186	35.192	306.081513419472	NA	NA	NA	NA	unk
rt601mz313_196	600.69	313.274442231236	NA	NA	NA	NA	FA
rt535mz313_197	534.89	313.27444665577	NA	NA	NA	NA	FA
rt39mz325_227	38.673	325.092391144253	NA	NA	NA	NA	unk
rt233mz325_228	232.502	325.211803806917	NA	NA	NA	NA	ambig
rt259mz327_234	259.054	327.227327030318	NA	NA	NA	NA	FA
rt832mz328_236	832.296	328.321394388608	NA	NA	NA	NA	ambig
rt209mz337_254	209.1975	337.20147470403	NA	NA	NA	NA	unk
rt491mz337_255	491.495	337.274038961202	NA	NA	NA	NA	unk
rt382mz337_256	382.4315	337.273919335625	NA	NA	NA	NA	unk
rt621mz337_258	621.2035	337.273949730143	NA	NA	NA	NA	unk
rt550mz337_259	549.626	337.274032432463	NA	NA	NA	NA	unk
rt534mz337_260	533.954	337.274015907093	NA	NA	NA	NA	unk
rt617mz339_283	617.097	339.289670872328	NA	NA	NA	NA	unk
rt233mz341_298	232.5025	341.185715505441	NA	NA	NA	NA	PK
rt621mz341_301	621.142	341.304893032019	NA	NA	NA	NA	FA
rt286mz347_314	285.6245	347.30340921202	NA	NA	NA	NA	unk
rt209mz351_319	209.195	351.180484884429	NA	NA	NA	NA	ambig
rt5mz353_322	4.621	352.984554776632	NA	NA	NA	NA	unk
rt383mz353_324	382.59	353.268433039426	NA	NA	NA	NA	FA
rt207mz355_329	207.464	355.284256737199	NA	NA	NA	NA	ambig
rt236mz357_331	235.862	357.300037424815	NA	NA	NA	NA	ambig
rt900mz358_334	899.995	358.368477958344	NA	NA	NA	NA	FA
rt943mz358_335	942.718	358.369113948389	NA	NA	NA	NA	FA
rt35mz365_356	34.8105	365.105659322698	NA	NA	NA	NA	unk
rt912mz372_389	911.758	372.3845397369	NA	NA	NA	NA	FA
rt38mz377_399	38.309	377.084493471366	NA	NA	NA	NA	unk
rt236mz379_406	236.14	379.281898426304	NA	NA	NA	NA	ambig
rt233mz383_415	232.5165	383.170172278149	NA	NA	NA	NA	unk
rt275mz383_417	275.054	383.3672365805	NA	NA	NA	NA	unk
rt922mz386_426	921.892	386.399893974541	NA	NA	NA	NA	FA
rt958mz386_427	958.275	386.400026013667	NA	NA	NA	NA	FA
rt139mz387_428	138.808	387.011210838782	NA	NA	NA	NA	unk
rt290mz391_445	290.014	390.780753557017	NA	NA	NA	NA	unk
rt197mz393_455	196.998	393.055701870329	NA	NA	NA	NA	unk
rt233mz393_457	232.523	393.198818815052	NA	NA	NA	NA	unk
rt207mz393_458	207.478	393.240246781877	NA	NA	NA	NA	ambig
rt259mz395_462	259.162	395.214488371375	NA	NA	NA	NA	unk
rt280mz395_464	280.029	395.367020082045	NA	NA	NA	NA	unk
rt266mz395_465	265.553	395.367037481577	NA	NA	NA	NA	unk
rt287mz397_471	287.491	397.382935667023	NA	NA	NA	NA	unk
rt937mz397_472	936.841	397.383940975485	NA	NA	NA	NA	unk
rt368mz397_473	367.864	397.382825717721	NA	NA	NA	NA	unk
rt952mz397_474	952.4165	397.38388549775	NA	NA	NA	NA	unk
rt887mz397_475	886.779	397.383151767957	NA	NA	NA	NA	unk
rt37mz399_483	37.428	399.066195520903	NA	NA	NA	NA	unk
rt363mz409_519	363.0295	409.382255514836	NA	NA	NA	NA	PR
rt929mz409_520	929.051	409.383792355317	NA	NA	NA	NA	PR
rt365mz413_540	364.842	413.377611437132	NA	NA	NA	NA	ST
rt376mz414_541	376.02	413.770316629948	NA	NA	NA	NA	unk
rt415mz415_547	415.139	414.777854820564	NA	NA	NA	NA	unk
rt252mz415_554	251.53	415.341484245361	NA	NA	NA	NA	unk
rt378mz416_558	378.264	416.364680462614	NA	NA	NA	NA	unk
rt37mz423_574	36.715	423.126254504372	NA	NA	NA	NA	unk
rt387mz423_577	386.845	423.398100774527	NA	NA	NA	NA	ST
rt338mz429_604	338.22	429.37229973923	NA	NA	NA	NA	ambig
rt401mz430_614	401.325	430.380106334136	NA	NA	NA	NA	FA
rt39mz431_618	39.444	431.108305212027	NA	NA	NA	NA	PK
rt401mz431_623	401.3455	431.387674462018	NA	NA	NA	NA	ambig
rt368mz432_630	367.8465	432.419825517767	NA	NA	NA	NA	ST
rt197mz433_633	197.014	432.995216874804	NA	NA	NA	NA	PR
rt39mz433_634	38.677	433.149128155911	NA	NA	NA	NA	PK
rt252mz433_637	251.525	433.352245975019	NA	NA	NA	NA	unk
rt37mz437_657	37.209	437.141715969074	NA	NA	NA	NA	unk
rt333mz437_658	333.281	437.35972605887	NA	NA	NA	NA	FA
rt242mz439_664	241.501	439.133219001036	NA	NA	NA	NA	unk
rt387mz441_675	386.983	441.408365368074	NA	NA	NA	NA	ST
rt62mz443_682	61.719	443.232163866155	NA	NA	NA	NA	unk
rt368mz453_722	367.807	453.348380043415	NA	NA	NA	NA	ST
rt401mz453_723	401.341	453.369512721225	NA	NA	NA	NA	ambig
rt252mz455_733	251.532	455.333965926825	NA	NA	NA	NA	unk
rt233mz461_750	232.5205	461.185889987085	NA	NA	NA	NA	unk
rt259mz463_754	259.1545	463.201428892123	NA	NA	NA	NA	unk
rt408mz465_759	407.51	465.347550821015	NA	NA	NA	NA	ambig
rt209mz467_767	209.19	467.278801390434	NA	NA	NA	NA	ambig
rt361mz467_769	360.736	467.329413123241	NA	NA	NA	NA	ST
rt298mz467_770	297.877	467.385128982895	NA	NA	NA	NA	ambig
rt402mz468_776	401.7615	468.336173806452	NA	NA	NA	NA	unk
rt48mz469_781	47.937	469.218251956553	NA	NA	NA	NA	ambig
rt401mz469_785	401.3675	469.343891573643	NA	NA	NA	NA	ambig
rt338mz469_786	338.2675	469.36477578878	NA	NA	NA	NA	ST
rt151mz478_839	151.345	478.292447710811	NA	NA	NA	NA	ambig
rt181mz480_845	181.412	480.307988219216	NA	NA	NA	NA	ambig
rt368mz481_848	367.807	481.382383202916	NA	NA	NA	NA	PR
rt286mz483_856	285.832	483.277304602049	NA	NA	NA	NA	unk
rt209mz485_859	209.1345	485.289136403151	NA	NA	NA	NA	ambig
rt401mz488_868	401.325	488.433138386014	NA	NA	NA	NA	unk
rt251mz489_871	250.53	489.260620704648	NA	NA	NA	NA	ST
rt401mz489_874	401.2815	489.437144276969	NA	NA	NA	NA	unk
rt165mz496_890	164.857	496.339396004619	NA	NA	NA	NA	ambig
rt209mz502_908	209.127	502.315792474804	NA	NA	NA	NA	GP
rt311mz504_912	310.6075	504.477071653427	NA	NA	NA	NA	PR
rt209mz507_928	209.1775	507.271155440561	NA	NA	NA	NA	ambig
rt209mz512_950	209.176	512.289334747936	NA	NA	NA	NA	unk
rt209mz513_957	209.085	513.291651269815	NA	NA	NA	NA	GP
rt261mz517_968	261.225	517.079186040227	NA	NA	NA	NA	PK
rt165mz518_972	164.806	518.321351519377	NA	NA	NA	NA	GP
rt148mz520_977	147.997	520.33897848914	NA	NA	NA	NA	GP
rt429mz520_979	429.0075	520.43552426613	NA	NA	NA	NA	ST
rt178mz522_986	177.93	522.354930142259	NA	NA	NA	NA	GP
rt209mz523_989	209.1835	523.245109978411	NA	NA	NA	NA	ambig
rt208mz524_995	208.458	524.370423481847	NA	NA	NA	NA	ambig
rt35mz527_1012	34.59	527.157573009255	NA	NA	NA	NA	unk
rt209mz527_1013	208.973	527.31585750923	NA	NA	NA	NA	unk
rt209mz528_1017	209.169	528.31234966868	NA	NA	NA	NA	unk
rt209mz533_1042	209.127	533.268150828899	NA	NA	NA	NA	ST
rt148mz542_1074	148.04	542.321094288733	NA	NA	NA	NA	GP
rt209mz543_1077	209.0945	543.342281227287	NA	NA	NA	NA	ambig
rt178mz544_1080	177.935	544.336978450175	NA	NA	NA	NA	GP
rt313mz548_1090	312.635	548.451950267999	NA	NA	NA	NA	unk
rt737mz551_1109	736.853	551.479397710818	NA	NA	NA	NA	ambig
rt932mz552_1111	932.16	551.503663071087	NA	NA	NA	NA	GL
rt448mz555_1126	448.4395	554.550362519529	NA	NA	NA	NA	SP
rt4mz556_1134	4.0385	556.441043908082	NA	NA	NA	NA	unk
rt209mz558_1140	209.0595	558.378395825619	NA	NA	NA	NA	GP
rt737mz567_1169	737.331	567.453159212469	NA	NA	NA	NA	ambig
rt209mz568_1173	209.162	568.342205235415	NA	NA	NA	NA	unk
rt209mz569_1174	209.181	569.339234729508	NA	NA	NA	NA	unk
rt209mz572_1195	209.1625	572.394121807114	NA	NA	NA	NA	GP
rt754mz573_1200	754.097	572.539628464223	NA	NA	NA	NA	ambig
rt826mz575_1207	825.865	574.554817409052	NA	NA	NA	NA	ambig
rt209mz575_1210	209.131	575.257547862643	NA	NA	NA	NA	unk
rt671mz575_1212	670.735	575.479510600146	NA	NA	NA	NA	ambig
rt920mz576_1213	920.2435	575.503215307286	NA	NA	NA	NA	FA
rt934mz576_1214	934.173	575.503572010021	NA	NA	NA	NA	FA
rt531mz576_1215	530.506	575.503014494452	NA	NA	NA	NA	FA
rt415mz576_1216	414.923	575.502596928882	NA	NA	NA	NA	FA
rt353mz576_1217	353.315	575.502913320148	NA	NA	NA	NA	FA
rt754mz577_1229	754.0685	577.49515858711	NA	NA	NA	NA	FA
rt933mz578_1232	933.376	577.518297149301	NA	NA	NA	NA	FA
rt947mz578_1233	946.7585	577.519204306653	NA	NA	NA	NA	FA
rt594mz578_1234	594.3205	577.51879402562	NA	NA	NA	NA	FA
rt386mz578_1236	386.2285	577.518291448704	NA	NA	NA	NA	FA
rt826mz580_1245	826.34	579.510471790728	NA	NA	NA	NA	ambig
rt275mz580_1250	274.573	580.456622692616	NA	NA	NA	NA	ST
rt846mz582_1255	845.973	581.526076469157	NA	NA	NA	NA	FA
rt287mz583_1261	287.21	583.453611860397	NA	NA	NA	NA	unk
rt275mz585_1267	274.574	585.412187567938	NA	NA	NA	NA	ST
rt209mz586_1271	209.154	586.409895571876	NA	NA	NA	NA	GP
rt39mz587_1275	38.586	587.173138288287	NA	NA	NA	NA	PK
rt465mz587_1279	464.696	587.46397058482	NA	NA	NA	NA	GL
rt393mz588_1285	392.92	588.477129984345	NA	NA	NA	NA	ambig
rt519mz589_1289	518.885	589.4789524035	NA	NA	NA	NA	GL
rt671mz591_1296	670.739	591.453484112855	NA	NA	NA	NA	ambig
rt373mz591_1299	373.376	591.497544358527	NA	NA	NA	NA	GL
rt412mz591_1300	411.979	591.497710531868	NA	NA	NA	NA	GL
rt754mz593_1309	754.126	593.468994612158	NA	NA	NA	NA	ambig
rt533mz594_1310	532.641	593.5136486102	NA	NA	NA	NA	GL
rt287mz594_1315	287.46	594.471919090799	NA	NA	NA	NA	ST
rt826mz595_1323	826.006	595.483561971364	NA	NA	NA	NA	FA
rt250mz595_1325	250.028	595.486408105924	NA	NA	NA	NA	FA
rt599mz596_1327	599.203	595.5294453385	NA	NA	NA	NA	GL
rt280mz597_1337	279.632	597.412251929447	NA	NA	NA	NA	ST
rt265mz597_1338	265.313	597.412145092887	NA	NA	NA	NA	ST
rt349mz597_1339	349.324	597.487423318894	NA	NA	NA	NA	FA
rt824mz597_1340	824.4765	597.486988978175	NA	NA	NA	NA	FA
rt845mz597_1341	845.325	597.497145939869	NA	NA	NA	NA	unk
rt855mz597_1342	854.507	597.48713767988	NA	NA	NA	NA	FA
rt824mz598_1346	824.456	598.490047103023	NA	NA	NA	NA	unk
rt287mz599_1351	287.424	599.427365035444	NA	NA	NA	NA	ST
rt923mz600_1352	923.1295	599.503282788931	NA	NA	NA	NA	FA
rt908mz600_1353	908.1395	599.502886386884	NA	NA	NA	NA	FA
rt489mz600_1354	489.154	599.502695705276	NA	NA	NA	NA	FA
rt333mz600_1355	332.74	599.503126424774	NA	NA	NA	NA	FA
rt384mz600_1356	383.8005	599.502726071018	NA	NA	NA	NA	FA
rt877mz600_1357	877.3335	599.503332656074	NA	NA	NA	NA	FA
rt832mz601_1365	832.181	600.570064306151	NA	NA	NA	NA	SP
rt936mz602_1369	936.163	601.519101634343	NA	NA	NA	NA	unk
rt923mz602_1370	922.6495	601.518471954866	NA	NA	NA	NA	unk
rt546mz602_1372	546.044	601.518508145475	NA	NA	NA	NA	unk
rt870mz603_1382	870.1855	602.586430734549	NA	NA	NA	NA	ambig
rt948mz604_1384	948.131	603.534829382964	NA	NA	NA	NA	GL
rt613mz604_1387	613.057	603.534358812245	NA	NA	NA	NA	GL
rt475mz604_1388	474.8745	603.534102394973	NA	NA	NA	NA	GL
rt398mz604_1389	397.856	603.53438599674	NA	NA	NA	NA	GL
rt292mz604_1392	292.059	604.471693179635	NA	NA	NA	NA	ambig
rt432mz605_1399	432.193	605.315662440134	NA	NA	NA	NA	unk
rt366mz605_1400	366.075	605.455342898644	NA	NA	NA	NA	ambig
rt832mz606_1403	832.2035	605.526002989536	NA	NA	NA	NA	ambig
rt688mz606_1406	687.875	605.550329462571	NA	NA	NA	NA	unk
rt870mz608_1416	870.152	607.542195007665	NA	NA	NA	NA	ambig
rt480mz609_1420	479.667	608.524781012697	NA	NA	NA	NA	GL
rt393mz609_1424	392.807	609.406035084201	NA	NA	NA	NA	PR
rt534mz611_1431	534.07	610.54027052565	NA	NA	NA	NA	GL
rt278mz611_1434	277.573	611.42777232775	NA	NA	NA	NA	unk
rt434mz611_1435	434.481	611.464535839933	NA	NA	NA	NA	GL
rt671mz612_1439	670.737	611.550758762787	NA	NA	NA	NA	ambig
rt261mz612_1441	260.546	612.262980803599	NA	NA	NA	NA	unk
rt600mz613_1446	600.155	612.556143266383	NA	NA	NA	NA	GL
rt479mz613_1449	479.193	613.480255132691	NA	NA	NA	NA	GL
rt754mz614_1451	753.981	613.566451123706	NA	NA	NA	NA	FA
rt4mz614_1455	3.797	614.482269538418	NA	NA	NA	NA	unk
rt287mz615_1461	287.461	615.401549227772	NA	NA	NA	NA	ambig
rt349mz615_1463	349.277	615.497751694437	NA	NA	NA	NA	GL
rt383mz615_1464	382.646	615.497147488909	NA	NA	NA	NA	GL
rt533mz615_1465	533.3595	615.495607131387	NA	NA	NA	NA	GL
rt423mz618_1480	422.819	617.513866467766	NA	NA	NA	NA	GL
rt490mz618_1481	490.394	617.513238131112	NA	NA	NA	NA	GL
rt599mz618_1483	598.669	617.511515213025	NA	NA	NA	NA	GL
rt548mz620_1493	547.642	619.529139278975	NA	NA	NA	NA	GL
rt425mz620_1495	424.5285	619.528419274895	NA	NA	NA	NA	GL
rt287mz620_1496	287.245	620.468740535489	NA	NA	NA	NA	unk
rt313mz621_1500	312.668	621.310416799269	NA	NA	NA	NA	unk
rt287mz621_1501	287.453	621.409292119243	NA	NA	NA	NA	PR
rt832mz622_1502	832.1685	621.501116847874	NA	NA	NA	NA	unk
rt616mz622_1505	615.6245	621.544960338114	NA	NA	NA	NA	GL
rt886mz622_1506	886.317	621.557820119204	NA	NA	NA	NA	ST
rt870mz624_1514	870.117	623.516152449158	NA	NA	NA	NA	FA
rt491mz624_1515	490.547	623.521564734687	NA	NA	NA	NA	unk
rt575mz625_1522	574.5845	624.556344527352	NA	NA	NA	NA	GL
rt292mz625_1527	292.125	625.401677627137	NA	NA	NA	NA	PR
rt287mz625_1528	287.119	625.425316525341	NA	NA	NA	NA	ambig
rt548mz626_1530	547.623	625.536769864754	NA	NA	NA	NA	unk
rt412mz627_1535	412.428	626.534932812306	NA	NA	NA	NA	FA
rt432mz627_1537	432.193	627.297659467657	NA	NA	NA	NA	unk
rt232mz627_1540	232.494	627.432677979467	NA	NA	NA	NA	GP
rt510mz627_1541	510.473	627.495729354395	NA	NA	NA	NA	ambig
rt479mz629_1549	478.997	629.454359794974	NA	NA	NA	NA	ambig
rt544mz630_1550	544.02	629.561047915425	NA	NA	NA	NA	FA
rt444mz630_1551	443.855	629.554545988861	NA	NA	NA	NA	unk
rt900mz631_1553	899.9725	630.61783216113	NA	NA	NA	NA	SP
rt533mz631_1556	533.421	631.469782623641	NA	NA	NA	NA	ambig
rt294mz631_1557	293.924	631.492759767168	NA	NA	NA	NA	unk
rt412mz631_1558	412.416	631.49039041303	NA	NA	NA	NA	unk
rt373mz631_1559	373.417	631.490270060715	NA	NA	NA	NA	unk
rt446mz633_1563	445.928	632.524674545472	NA	NA	NA	NA	GL
rt599mz633_1568	598.6895	633.485627759858	NA	NA	NA	NA	ambig
rt383mz634_1569	382.663	633.508555905185	NA	NA	NA	NA	unk
rt443mz634_1570	443.474	633.507507567901	NA	NA	NA	NA	FA
rt491mz635_1576	491.048	634.539701949874	NA	NA	NA	NA	GL
rt286mz635_1578	285.914	635.495307752791	NA	NA	NA	NA	unk
rt669mz636_1580	669.223	635.50132160997	NA	NA	NA	NA	ambig
rt900mz636_1583	899.925	635.573337773944	NA	NA	NA	NA	ambig
rt549mz637_1586	548.588	636.555649785404	NA	NA	NA	NA	GL
rt944mz637_1588	943.619	636.665292468184	NA	NA	NA	NA	ambig
rt357mz637_1589	356.949	637.287727596988	NA	NA	NA	NA	unk
rt250mz637_1590	249.8355	637.304744064402	NA	NA	NA	NA	unk
rt445mz637_1593	445.457	637.479037588565	NA	NA	NA	NA	GL
rt313mz638_1600	312.67	638.337280106084	NA	NA	NA	NA	unk
rt617mz639_1605	617.098	638.571702570801	NA	NA	NA	NA	GL
rt597mz639_1606	596.924	638.608731433007	NA	NA	NA	NA	SP
rt491mz639_1613	490.8705	639.495077958179	NA	NA	NA	NA	GL
rt696mz641_1623	695.767	640.587867538336	NA	NA	NA	NA	GL
rt548mz642_1628	548.057	641.511043474242	NA	NA	NA	NA	GL
rt943mz642_1632	942.685	641.620639093645	NA	NA	NA	NA	FA
rt432mz643_1638	432.1765	643.271520208785	NA	NA	NA	NA	unk
rt313mz643_1639	312.663	643.292784792597	NA	NA	NA	NA	unk
rt287mz643_1641	287.2135	643.434901167662	NA	NA	NA	NA	GP
rt616mz644_1645	616.105	643.527072792462	NA	NA	NA	NA	GL
rt912mz645_1653	911.7035	644.633924749925	NA	NA	NA	NA	unk
rt695mz646_1657	695.274	645.543287517584	NA	NA	NA	NA	GL
rt374mz647_1665	373.684	647.464101293721	NA	NA	NA	NA	ambig
rt491mz649_1670	490.543	648.555924944574	NA	NA	NA	NA	GL
rt339mz650_1673	338.532	649.50176062034	NA	NA	NA	NA	unk
rt259mz650_1674	259.055	649.524228103327	NA	NA	NA	NA	FA
rt349mz651_1677	348.898	650.535545021313	NA	NA	NA	NA	unk
rt383mz651_1678	382.537	650.535354011419	NA	NA	NA	NA	unk
rt320mz652_1679	319.609	651.519361421541	NA	NA	NA	NA	unk
rt900mz652_1682	899.924	651.547343693047	NA	NA	NA	NA	unk
rt532mz652_1683	531.776	651.567335421038	NA	NA	NA	NA	GL
rt604mz653_1687	603.992	652.551459563603	NA	NA	NA	NA	unk
rt409mz653_1689	409.3765	652.551183908187	NA	NA	NA	NA	unk
rt423mz653_1690	423.3	652.551370165718	NA	NA	NA	NA	unk
rt275mz653_1697	274.591	653.400571411518	NA	NA	NA	NA	unk
rt351mz653_1699	351.22	653.474885453193	NA	NA	NA	NA	GP
rt286mz654_1700	285.577	653.555578489541	NA	NA	NA	NA	unk
rt595mz654_1704	595.016	653.582729352263	NA	NA	NA	NA	GL
rt250mz654_1707	249.821	654.331605751431	NA	NA	NA	NA	unk
rt455mz655_1711	455.3865	654.567156626737	NA	NA	NA	NA	unk
rt491mz655_1716	490.927	655.469246810146	NA	NA	NA	NA	ambig
rt349mz655_1717	349.241	655.491066409651	NA	NA	NA	NA	unk
rt383mz655_1718	382.578	655.490770277416	NA	NA	NA	NA	unk
rt290mz657_1726	289.947	657.293895034346	NA	NA	NA	NA	unk
rt287mz657_1727	287.21	657.386424310858	NA	NA	NA	NA	GP
rt548mz657_1729	548.081	657.485230691576	NA	NA	NA	NA	ambig
rt604mz658_1731	603.942	657.506230325914	NA	NA	NA	NA	unk
rt409mz658_1733	409.36	657.506586388804	NA	NA	NA	NA	unk
rt423mz658_1734	422.96	657.506808811809	NA	NA	NA	NA	unk
rt922mz659_1741	921.911	658.648928212142	NA	NA	NA	NA	SP
rt313mz659_1742	312.658	659.266944236997	NA	NA	NA	NA	PR
rt250mz659_1743	249.8925	659.287150229908	NA	NA	NA	NA	unk
rt357mz659_1744	356.9795	659.270335819125	NA	NA	NA	NA	unk
rt535mz660_1750	534.774	659.503577023681	NA	NA	NA	NA	ambig
rt616mz660_1751	616.1005	659.501272304399	NA	NA	NA	NA	ambig
rt455mz660_1752	455.387	659.52215641826	NA	NA	NA	NA	SP
rt597mz661_1764	597.0925	660.590911224071	NA	NA	NA	NA	SP
rt491mz661_1767	490.625	661.477851910645	NA	NA	NA	NA	ambig
rt600mz662_1769	600.1285	661.518304672341	NA	NA	NA	NA	ambig
rt695mz662_1770	695.273	661.51726403253	NA	NA	NA	NA	ambig
rt491mz663_1775	490.552	662.570860494569	NA	NA	NA	NA	GL
rt548mz663_1786	548.0325	663.493095141629	NA	NA	NA	NA	ambig
rt631mz665_1794	631.183	664.588301863091	NA	NA	NA	NA	GL
rt287mz667_1798	287.445	667.415287863263	NA	NA	NA	NA	unk
rt319mz669_1802	319.1525	668.546063914645	NA	NA	NA	NA	unk
rt825mz670_1808	824.767	669.507810180479	NA	NA	NA	NA	unk
rt631mz670_1809	630.678	669.543525605888	NA	NA	NA	NA	GL
rt383mz671_1817	382.578	671.464682377613	NA	NA	NA	NA	GP
rt855mz672_1819	855.084	671.522635793604	NA	NA	NA	NA	unk
rt900mz672_1820	899.949	671.644513398906	NA	NA	NA	NA	unk
rt910mz673_1826	910.178	672.62896773205	NA	NA	NA	NA	SP
rt533mz673_1828	533.327	673.454992184284	NA	NA	NA	NA	ambig
rt320mz674_1830	319.611	673.501757485201	NA	NA	NA	NA	unk
rt794mz674_1831	793.692	673.575085064987	NA	NA	NA	NA	GL
rt357mz675_1837	356.959	675.244096905126	NA	NA	NA	NA	unk
rt250mz675_1839	249.853	675.261203765125	NA	NA	NA	NA	unk
rt346mz676_1840	346.167	675.51757159086	NA	NA	NA	NA	unk
rt490mz676_1841	490.383	675.566898684567	NA	NA	NA	NA	GL
rt919mz676_1842	919.151	675.607603038662	NA	NA	NA	NA	ambig
rt552mz677_1848	552.198	676.551156107049	NA	NA	NA	NA	unk
rt547mz678_1855	547.272	677.58257794374	NA	NA	NA	NA	GL
rt936mz678_1856	936.175	677.623476347928	NA	NA	NA	NA	ST
rt491mz679_1858	491.495	678.549066551846	NA	NA	NA	NA	unk
rt620mz679_1860	620.128	678.567233263413	NA	NA	NA	NA	unk
rt313mz679_1862	312.664	679.364432274312	NA	NA	NA	NA	PR
rt5mz680_1864	4.602	679.50938716476	NA	NA	NA	NA	unk
rt491mz680_1865	491.4875	679.551597239913	NA	NA	NA	NA	unk
rt614mz680_1867	614.131	679.59842037301	NA	NA	NA	NA	GL
rt549mz681_1872	549.109	680.564694818058	NA	NA	NA	NA	unk
rt696mz681_1873	696.267	680.583302560588	NA	NA	NA	NA	unk
rt927mz681_1875	927.221	680.635006391926	NA	NA	NA	NA	ST
rt553mz682_1881	552.534	681.506060436141	NA	NA	NA	NA	ambig
rt549mz682_1882	549.055	681.567414445426	NA	NA	NA	NA	unk
rt492mz683_1888	491.535	682.505004689375	NA	NA	NA	NA	GP
rt617mz683_1890	617.091	682.580599986008	NA	NA	NA	NA	unk
rt533mz683_1894	532.967	683.483833540686	NA	NA	NA	NA	unk
rt492mz684_1895	491.5515	683.503219252108	NA	NA	NA	NA	ambig
rt621mz684_1896	620.531	683.521945739873	NA	NA	NA	NA	unk
rt825mz684_1897	825.2115	683.52331473069	NA	NA	NA	NA	unk
rt287mz684_1901	287.19	684.403878556412	NA	NA	NA	NA	ambig
rt549mz685_1906	549.382	684.52102435822	NA	NA	NA	NA	GP
rt600mz685_1915	599.5265	685.499872979946	NA	NA	NA	NA	unk
rt549mz686_1916	549.292	685.519166583394	NA	NA	NA	NA	ambig
rt696mz686_1918	695.771	685.538711885046	NA	NA	NA	NA	SP
rt618mz688_1929	617.6685	687.535046742217	NA	NA	NA	NA	ambig
rt264mz688_1930	263.797	687.54899361321	NA	NA	NA	NA	ST
rt352mz690_1934	351.7875	689.546087447718	NA	NA	NA	NA	ambig
rt929mz690_1935	929.256	689.624239115576	NA	NA	NA	NA	ambig
rt491mz691_1937	490.5975	690.602418896395	NA	NA	NA	NA	GL
rt491mz692_1942	490.615	691.509767333128	NA	NA	NA	NA	unk
rt349mz692_1943	349.295	691.562236851518	NA	NA	NA	NA	ambig
rt383mz692_1944	382.6245	691.562524267131	NA	NA	NA	NA	ambig
rt919mz693_1950	919.194	692.634375228123	NA	NA	NA	NA	ST
rt423mz694_1953	423.19	693.578412932711	NA	NA	NA	NA	unk
rt313mz694_1955	312.656	694.401183635572	NA	NA	NA	NA	unk
rt813mz695_1956	812.9855	694.635057447703	NA	NA	NA	NA	GL
rt937mz695_1957	936.8135	694.650322811466	NA	NA	NA	NA	ST
rt250mz695_1958	249.829	695.358592767	NA	NA	NA	NA	unk
rt851mz697_1963	850.9	696.649857289398	NA	NA	NA	NA	GL
rt952mz697_1964	951.705	696.666399854591	NA	NA	NA	NA	ST
rt491mz697_1966	490.723	697.454471744985	NA	NA	NA	NA	GP
rt553mz697_1967	552.5385	697.480949609653	NA	NA	NA	NA	GP
rt917mz698_1968	917.292	697.590138010665	NA	NA	NA	NA	ST
rt357mz699_1976	356.826	699.209844271738	NA	NA	NA	NA	unk
rt548mz699_1978	548.0765	699.47085173137	NA	NA	NA	NA	GP
rt620mz699_1980	620.156	699.49652469156	NA	NA	NA	NA	GP
rt349mz699_1981	349.161	699.498936007426	NA	NA	NA	NA	GP
rt383mz699_1982	382.6295	699.498367109741	NA	NA	NA	NA	GP
rt808mz700_1983	808.02	699.594530808501	NA	NA	NA	NA	GL
rt616mz701_1995	615.95	701.486733177662	NA	NA	NA	NA	GP
rt850mz702_1996	849.658	701.605467765643	NA	NA	NA	NA	GL
rt491mz705_2011	490.6015	704.619009075112	NA	NA	NA	NA	GL
rt491mz705_2014	491.013	705.485689038001	NA	NA	NA	NA	ambig
rt548mz707_2020	547.861	706.634857267976	NA	NA	NA	NA	ambig
rt491mz707_2025	490.552	707.483489027421	NA	NA	NA	NA	GP
rt548mz708_2026	548.258	707.501371532439	NA	NA	NA	NA	ambig
rt432mz708_2030	432.1925	708.265516422666	NA	NA	NA	NA	unk
rt313mz708_2031	312.6695	708.416491154943	NA	NA	NA	NA	unk
rt548mz709_2039	547.7705	709.499438109154	NA	NA	NA	NA	GP
rt825mz710_2040	825.098	709.539405539138	NA	NA	NA	NA	ambig
rt886mz711_2046	886.213	710.645322418303	NA	NA	NA	NA	unk
rt616mz712_2052	615.874	711.515324536805	NA	NA	NA	NA	unk
rt929mz712_2055	929.235	711.605929282895	NA	NA	NA	NA	ST
rt491mz715_2067	490.654	715.482236230021	NA	NA	NA	NA	SP
rt368mz716_2068	367.689	715.528111574945	NA	NA	NA	NA	ambig
rt812mz716_2069	812.448	715.565000054087	NA	NA	NA	NA	ambig
rt887mz716_2070	886.546	715.600563959724	NA	NA	NA	NA	GL
rt415mz717_2072	414.882	716.522906437922	NA	NA	NA	NA	GP
rt371mz717_2073	370.7765	716.565411418648	NA	NA	NA	NA	SP
rt552mz718_2077	551.651	717.577857037185	NA	NA	NA	NA	ambig
rt371mz718_2078	371.2265	717.570040317483	NA	NA	NA	NA	ambig
rt461mz719_2081	461.202	718.539180413142	NA	NA	NA	NA	GP
rt491mz719_2083	490.904	718.634909816119	NA	NA	NA	NA	GL
rt491mz720_2087	491.11	719.577557130789	NA	NA	NA	NA	ambig
rt619mz720_2088	619.223	719.594149642285	NA	NA	NA	NA	ambig
rt491mz721_2092	491.073	720.585603559591	NA	NA	NA	NA	unk
rt383mz721_2093	382.508	720.614829379399	NA	NA	NA	NA	unk
rt548mz721_2094	548.172	720.650806767999	NA	NA	NA	NA	GL
rt490mz721_2104	490.5	721.499370557331	NA	NA	NA	NA	ambig
rt313mz722_2111	312.654	722.432934888854	NA	NA	NA	NA	unk
rt860mz723_2123	859.554	722.665264720468	NA	NA	NA	NA	GL
rt349mz723_2125	349.0235	723.479442241139	NA	NA	NA	NA	unk
rt382mz723_2126	382.357	723.479292820547	NA	NA	NA	NA	unk
rt313mz724_2131	312.692	724.260392505956	NA	NA	NA	NA	unk
rt250mz724_2132	249.8115	724.410946646089	NA	NA	NA	NA	unk
rt491mz724_2134	490.745	724.473053847145	NA	NA	NA	NA	unk
rt432mz725_2140	432.205	725.292443998701	NA	NA	NA	NA	unk
rt287mz725_2141	287.4625	725.376499141345	NA	NA	NA	NA	unk
rt548mz726_2149	548.068	726.48897235899	NA	NA	NA	NA	unk
rt860mz728_2154	860.055	727.621064345947	NA	NA	NA	NA	GL
rt401mz731_2156	401.367	730.517005585864	NA	NA	NA	NA	GP
rt358mz731_2157	357.731	730.539431252169	NA	NA	NA	NA	ambig
rt401mz732_2162	401.333	731.523020083077	NA	NA	NA	NA	ambig
rt395mz733_2166	394.565	732.554549578569	NA	NA	NA	NA	ambig
rt434mz735_2173	434.34	734.571269775892	NA	NA	NA	NA	ambig
rt382mz735_2174	382.365	734.630938542902	NA	NA	NA	NA	GL
rt288mz735_2175	287.523	735.404093438006	NA	NA	NA	NA	GP
rt938mz736_2178	937.548	735.677823894255	NA	NA	NA	NA	ST
rt313mz736_2180	312.6265	736.446945965663	NA	NA	NA	NA	unk
rt290mz738_2188	289.9745	738.123800525898	NA	NA	NA	NA	unk
rt250mz738_2189	249.7875	738.426739762033	NA	NA	NA	NA	unk
rt294mz739_2190	293.926	738.50803694965	NA	NA	NA	NA	GP
rt415mz739_2191	414.877	738.5052450885	NA	NA	NA	NA	GP
rt372mz739_2192	371.514	738.550569675806	NA	NA	NA	NA	SP
rt264mz740_2197	263.556	739.606362606738	NA	NA	NA	NA	unk
rt357mz740_2199	356.85	740.237805852168	NA	NA	NA	NA	PK
rt461mz741_2202	461.031	740.521733882557	NA	NA	NA	NA	GP
rt385mz741_2203	384.677	740.52365380418	NA	NA	NA	NA	GP
rt316mz741_2204	315.639	740.524251875338	NA	NA	NA	NA	GP
rt468mz741_2205	468.172	740.546263672417	NA	NA	NA	NA	ambig
rt851mz742_2218	850.738	741.686950137969	NA	NA	NA	NA	unk
rt426mz743_2222	425.76	742.539832828983	NA	NA	NA	NA	GP
rt358mz743_2223	357.599	742.544912154231	NA	NA	NA	NA	unk
rt475mz745_2230	474.688	744.555769718467	NA	NA	NA	NA	GP
rt379mz745_2232	378.899	744.554918291038	NA	NA	NA	NA	GP
rt491mz745_2234	490.5415	745.460576076762	NA	NA	NA	NA	GP
rt367mz748_2241	366.735	747.518992874199	NA	NA	NA	NA	ambig
rt929mz748_2242	929.1535	747.678508702079	NA	NA	NA	NA	ST
rt879mz751_2248	878.754	750.559175096362	NA	NA	NA	NA	unk
rt856mz751_2249	856.014	750.558905342549	NA	NA	NA	NA	unk
rt824mz751_2250	824.461	750.55896231803	NA	NA	NA	NA	unk
rt491mz752_2253	490.604	751.506333163472	NA	NA	NA	NA	GP
rt538mz752_2255	537.6065	751.552864753782	NA	NA	NA	NA	ambig
rt887mz752_2259	886.643	751.672916559779	NA	NA	NA	NA	unk
rt341mz755_2267	341.17	754.540902664762	NA	NA	NA	NA	GP
rt369mz757_2273	369.2345	756.555360482932	NA	NA	NA	NA	GP
rt434mz757_2274	434.204	756.553654443627	NA	NA	NA	NA	GP
rt404mz759_2279	404.065	758.570925835246	NA	NA	NA	NA	GP
rt415mz760_2285	414.8855	760.487540584659	NA	NA	NA	NA	GP
rt448mz761_2287	448.496	760.587177501276	NA	NA	NA	NA	GP
rt461mz763_2293	461.203	762.503757738608	NA	NA	NA	NA	GP
rt385mz763_2294	384.819	762.505990687539	NA	NA	NA	NA	GP
rt497mz763_2297	496.967	762.602830173804	NA	NA	NA	NA	GP
rt385mz765_2305	384.861	764.512442599149	NA	NA	NA	NA	ambig
rt426mz765_2306	425.719	764.52216633826	NA	NA	NA	NA	GP
rt367mz765_2307	366.87	764.545168462832	NA	NA	NA	NA	ambig
rt879mz765_2309	878.594	764.574805506847	NA	NA	NA	NA	unk
rt404mz765_2310	404.1	764.579677678233	NA	NA	NA	NA	GP
rt856mz765_2311	856.017	764.574592188161	NA	NA	NA	NA	unk
rt490mz765_2314	490.077	765.442732695075	NA	NA	NA	NA	ST
rt367mz766_2317	366.811	765.548674923165	NA	NA	NA	NA	unk
rt264mz766_2319	263.558	765.603810379454	NA	NA	NA	NA	ambig
rt825mz766_2320	825.098	765.599257157202	TAG_44:4	Na	C47H82O6	1.43788383760169	GL
rt475mz767_2322	474.7085	766.537911451229	NA	NA	NA	NA	GP
rt855mz768_2329	855.48	767.618665635394	TAG_44:3	Na	C47H84O6	-3.46218182725001	GL
rt385mz769_2332	384.752	768.514370629279	NA	NA	NA	NA	GP
rt528mz769_2334	528.481	768.553785837099	NA	NA	NA	NA	GP
rt538mz769_2335	537.686	768.579361101501	NA	NA	NA	NA	ambig
rt491mz769_2339	490.5935	769.454976994207	NA	NA	NA	NA	unk
rt367mz770_2340	366.67	769.500635431393	NA	NA	NA	NA	GP
rt390mz771_2345	389.595	770.571605702263	NA	NA	NA	NA	GP
rt432mz773_2355	431.8135	772.587692728538	NA	NA	NA	NA	GP
rt548mz773_2356	548.1595	772.587644635799	NA	NA	NA	NA	GP
rt579mz774_2364	578.611	773.589423099243	NA	NA	NA	NA	unk
rt304mz775_2370	304.319	774.566674253699	NA	NA	NA	NA	ambig
rt415mz775_2371	414.89	774.576965785288	NA	NA	NA	NA	GP
rt480mz775_2372	479.5635	774.603267808137	NA	NA	NA	NA	GP
rt490mz775_2376	490.096	775.47163641052	NA	NA	NA	NA	GP
rt547mz777_2384	546.9955	777.487554533636	NA	NA	NA	NA	GP
rt385mz778_2386	384.755	778.476992195384	NA	NA	NA	NA	GP
rt370mz779_2388	369.768	778.537737872146	NA	NA	NA	NA	GP
rt614mz780_2393	613.746	779.503381537239	NA	NA	NA	NA	GP
rt347mz781_2396	346.607	780.556175169301	NA	NA	NA	NA	GP
rt290mz781_2397	289.9075	780.555404724086	NA	NA	NA	NA	GP
rt404mz781_2398	404.072	780.553367906332	NA	NA	NA	NA	GP
rt468mz782_2404	467.808	781.57521951031	NA	NA	NA	NA	ambig
rt376mz783_2407	375.836	782.570758796859	NA	NA	NA	NA	GP
rt449mz783_2408	448.501	782.569590572761	NA	NA	NA	NA	GP
rt491mz783_2410	490.945	783.46758694503	NA	NA	NA	NA	GL
rt415mz784_2411	414.923	783.528485778819	NA	NA	NA	NA	GP
rt385mz784_2417	384.848	784.48832268462	NA	NA	NA	NA	GP
rt415mz785_2420	414.9425	784.586694248557	NA	NA	NA	NA	GP
rt209mz785_2424	208.97	785.425935425042	NA	NA	NA	NA	unk
rt426mz787_2433	425.753	786.504487938705	NA	NA	NA	NA	GP
rt462mz787_2436	461.862	786.602931943275	NA	NA	NA	NA	GP
rt376mz788_2440	375.784	787.584347775738	NA	NA	NA	NA	ambig
rt475mz789_2444	474.7275	788.520272263723	NA	NA	NA	NA	ambig
rt376mz789_2446	375.882	788.579844203164	NA	NA	NA	NA	GP
rt513mz789_2449	513.496	788.619115457258	NA	NA	NA	NA	GP
rt252mz789_2450	252.092	789.437102194961	NA	NA	NA	NA	unk
rt490mz789_2452	490.117	789.485929814559	NA	NA	NA	NA	GP
rt376mz790_2454	375.839	789.582794818274	NA	NA	NA	NA	GP
rt864mz790_2455	863.584	789.597379599486	NA	NA	NA	NA	unk
rt367mz791_2461	366.531	791.483013653461	NA	NA	NA	NA	GP
rt526mz793_2463	526.0265	792.631503342261	NA	NA	NA	NA	SP
rt462mz793_2464	462.019	792.611708746606	NA	NA	NA	NA	GP
rt376mz794_2466	375.677	793.56022419641	NA	NA	NA	NA	unk
rt857mz796_2472	856.7675	795.630792793425	NA	NA	NA	NA	ambig
rt404mz797_2476	404.147	796.527640364739	NA	NA	NA	NA	ambig
rt930mz797_2478	930.236	796.741294721815	TAG_46:0	NH4	C49H94O6	-3.05208457331314	GL
rt376mz797_2479	375.734	797.067954545419	NA	NA	NA	NA	unk
rt526mz798_2481	526.012	797.586979138745	NA	NA	NA	NA	GP
rt449mz799_2484	448.8155	798.543804862301	NA	NA	NA	NA	ambig
rt290mz799_2485	289.932	798.566923434563	NA	NA	NA	NA	GP
rt385mz799_2486	384.769	798.5780988786	NA	NA	NA	NA	GP
rt385mz800_2495	384.912	800.462238003972	NA	NA	NA	NA	GP
rt637mz801_2496	637.193	800.619109805533	NA	NA	NA	NA	GP
rt344mz802_2499	343.7305	801.5551632764	NA	NA	NA	NA	GL
rt310mz802_2500	309.627	801.585894188441	NA	NA	NA	NA	unk
rt287mz803_2507	287.478	803.391096274962	NA	NA	NA	NA	PR
rt376mz805_2514	375.836	804.553072804412	NA	NA	NA	NA	GP
rt376mz805_2515	375.755	805.055067005476	NA	NA	NA	NA	unk
rt344mz807_2520	343.722	806.510546044294	NA	NA	NA	NA	GP
rt415mz807_2523	414.932	806.569120636279	NA	NA	NA	NA	GP
rt415mz807_2525	414.9095	807.071094040335	NA	NA	NA	NA	unk
rt462mz809_2532	461.848	808.585335673199	NA	NA	NA	NA	GP
rt462mz809_2535	461.985	809.087490293659	NA	NA	NA	NA	unk
rt538mz810_2538	537.628	809.606793504388	NA	NA	NA	NA	ambig
rt514mz811_2541	513.6045	810.601331658717	NA	NA	NA	NA	GP
rt938mz811_2545	938.178	810.757242616995	TAG_47:0	NH4	C50H96O6	-3.36675005941586	GL
rt470mz813_2551	470.459	812.619501565562	NA	NA	NA	NA	GP
rt857mz813_2552	856.842	812.656788965163	NA	NA	NA	NA	ambig
rt526mz814_2554	526.0305	813.561172067569	NA	NA	NA	NA	GP
rt532mz815_2558	532.219	814.634908221565	NA	NA	NA	NA	GP
rt824mz815_2560	823.896	814.672437844391	NA	NA	NA	NA	GP
rt404mz817_2568	403.932	816.625716012563	NA	NA	NA	NA	GP
rt882mz817_2570	882.005	816.709573416601	TAG_48:4	NH4	C51H90O6	-2.46160528308128	GL
rt857mz818_2572	857.038	817.61249506401	NA	NA	NA	NA	ambig
rt415mz818_2576	414.87	818.447366831251	NA	NA	NA	NA	unk
rt449mz819_2578	448.7675	818.641603826888	NA	NA	NA	NA	GP
rt376mz821_2583	375.8325	820.527317572438	NA	NA	NA	NA	GP
rt404mz821_2584	404.114	820.545947667651	NA	NA	NA	NA	ambig
rt823mz821_2585	823.035	820.631125760452	NA	NA	NA	NA	SP
rt918mz821_2586	918.118	820.741410138075	TAG_48:2	NH4	C51H94O6	-3.10345992519438	GL
rt882mz822_2588	882.165	821.665116206669	TAG_48:4	Na	C51H90O6	-2.62662564910165	GL
rt344mz822_2590	343.7315	822.484840098723	NA	NA	NA	NA	unk
rt415mz823_2592	414.9425	822.543323797188	NA	NA	NA	NA	GP
rt933mz823_2594	932.709	822.757349312439	TAG_48:1	NH4	C51H96O6	-3.44732555887894	GL
rt462mz825_2602	461.934	824.559399900837	NA	NA	NA	NA	ambig
rt945mz825_2604	945.232	824.773506324615	TAG_48:0	NH4	C51H98O6	-4.0536275591883	GL
rt917mz826_2607	916.785	825.697405619268	TAG_48:2	Na	C51H94O6	-3.81207358298627	GL
rt415mz828_2614	414.906	828.476175226418	NA	NA	NA	NA	unk
rt869mz830_2619	869.165	829.730737344906	NA	NA	NA	NA	ambig
rt461mz830_2620	461.274	830.492193227853	NA	NA	NA	NA	PR
rt404mz833_2628	404.106	832.568114321694	NA	NA	NA	NA	ambig
rt738mz833_2631	737.841	832.706142995766	NA	NA	NA	NA	ambig
rt915mz833_2632	915.347	832.742081622292	TAG_49:3	NH4	C52H94O6	-3.86508903929032	GL
rt491mz833_2634	490.609	833.431675901724	NA	NA	NA	NA	unk
rt526mz834_2636	526.03	833.658751188076	NA	NA	NA	NA	unk
rt928mz835_2644	927.682	834.758098955063	TAG_49:2	NH4	C52H96O6	-4.29580146306879	GL
rt548mz835_2646	547.943	835.447413772397	NA	NA	NA	NA	PR
rt353mz836_2647	353.367	835.536131136243	NA	NA	NA	NA	GP
rt940mz837_2656	940.1885	836.773909075263	TAG_49:1	NH4	C52H98O6	-4.47680696296999	GL
rt491mz837_2658	490.92	837.443110868272	NA	NA	NA	NA	unk
rt386mz838_2660	386.0875	837.551887148286	NA	NA	NA	NA	GP
rt738mz838_2661	737.84	837.661349486756	NA	NA	NA	NA	ambig
rt916mz838_2662	915.563	837.698098187527	TAG_49:3	Na	C52H94O6	-4.58421421234587	GL
rt404mz839_2666	404.044	838.512845978913	NA	NA	NA	NA	unk
rt449mz841_2681	448.578	840.528972748071	NA	NA	NA	NA	unk
rt376mz841_2682	375.756	840.625043907593	NA	NA	NA	NA	GP
rt917mz842_2687	916.727	841.671495541425	TAG_48:2	K	C51H94O6	-3.92735341849327	GL
rt385mz842_2689	384.8545	842.447939444264	NA	NA	NA	NA	PK
rt344mz843_2692	343.7735	842.582157739885	NA	NA	NA	NA	ambig
rt415mz843_2694	414.917	842.641002532996	NA	NA	NA	NA	GP
rt618mz843_2695	618.08	842.666606013726	NA	NA	NA	NA	GP
rt893mz843_2697	892.791	842.724636538933	TAG_50:5	NH4	C53H92O6	-1.68921005904919	GL
rt491mz843_2698	490.607	843.460332099499	NA	NA	NA	NA	GP
rt385mz843_2699	384.819	843.4513066102	NA	NA	NA	NA	unk
rt426mz844_2707	425.864	844.463941593402	NA	NA	NA	NA	unk
rt376mz845_2708	375.854	844.546070989817	NA	NA	NA	NA	GP
rt462mz845_2710	461.891	844.657153027506	NA	NA	NA	NA	GP
rt689mz845_2712	689.257	844.682539664682	NA	NA	NA	NA	GP
rt904mz845_2713	903.6515	844.741814946515	TAG_50:4	NH4	C53H94O6	-3.49449555146618	GL
rt548mz845_2714	547.911	845.476265367305	NA	NA	NA	NA	GP
rt954mz846_2718	954.278	846.296654439321	NA	NA	NA	NA	PK
rt415mz847_2721	414.999	846.561964360448	NA	NA	NA	NA	GP
rt919mz847_2723	919.397	846.757551986248	TAG_50:3	NH4	C53H96O6	-3.58896857863223	GL
rt954mz847_2724	954.2615	847.297479111928	NA	NA	NA	NA	unk
rt615mz847_2725	615.072	847.491927285496	NA	NA	NA	NA	GP
rt954mz848_2728	954.2065	848.295965846878	NA	NA	NA	NA	unk
rt404mz849_2729	403.996	848.541844485136	NA	NA	NA	NA	ambig
rt462mz849_2730	462.167	848.578073448122	NA	NA	NA	NA	GP
rt933mz849_2731	932.543	848.773989000392	TAG_50:2	NH4	C53H98O6	-4.50767865390338	GL
rt903mz850_2734	903.497	849.697425395134	TAG_50:4	Na	C53H94O6	-3.72767415705797	GL
rt448mz851_2738	448.4985	850.557869458832	NA	NA	NA	NA	GP
rt945mz851_2741	945.301	850.789841905919	TAG_50:1	NH4	C53H100O6	-4.73548897855113	GL
rt919mz852_2745	918.561	851.713334439546	TAG_50:3	Na	C53H96O6	-4.02299624493369	GL
rt385mz852_2750	384.819	852.476805390056	NA	NA	NA	NA	unk
rt353mz853_2751	353.367	852.562888860062	NA	NA	NA	NA	GP
rt958mz853_2755	958.277	852.805159643286	TAG_50:0	NH4	C53H102O6	-4.33468682018241	GL
rt385mz853_2757	384.838	853.480272419972	NA	NA	NA	NA	unk
rt738mz854_2759	737.85	853.635413029967	NA	NA	NA	NA	ambig
rt857mz854_2761	856.898	853.684594884247	NA	NA	NA	NA	PR
rt932mz854_2762	931.757	853.729595140908	TAG_50:2	Na	C53H98O6	-4.72882857937198	GL
rt850mz854_2763	850.306	853.730640358864	NA	NA	NA	NA	GL
rt426mz854_2766	425.715	854.492747986444	NA	NA	NA	NA	unk
rt386mz855_2768	386.025	854.579000278948	NA	NA	NA	NA	ambig
rt875mz856_2779	874.97	855.74655168935	NA	NA	NA	NA	ambig
rt945mz856_2780	944.784	855.745315369211	TAG_50:1	Na	C53H100O6	-4.79975658347263	GL
rt475mz857_2781	474.7335	856.508611958266	NA	NA	NA	NA	unk
rt376mz857_2782	375.8645	856.567865574162	NA	NA	NA	NA	GP
rt681mz857_2784	681.248	856.706401844375	NA	NA	NA	NA	ambig
rt902mz857_2786	901.954	856.741330416069	TAG_51:5	NH4	C54H94O6	-2.88000121132425	GL
rt491mz857_2789	490.531	857.47464855994	NA	NA	NA	NA	GP
rt353mz858_2790	353.367	857.518243863762	NA	NA	NA	NA	GP
rt934mz858_2796	934.17	857.762069314472	NA	NA	NA	NA	ambig
rt894mz858_2797	893.77	857.760890952896	NA	NA	NA	NA	ambig
rt415mz859_2799	414.9865	858.583877228106	NA	NA	NA	NA	GP
rt882mz859_2800	882.344	858.739761499528	NA	NA	NA	NA	unk
rt913mz859_2801	913.287	858.758566741616	TAG_51:4	NH4	C54H96O6	-4.72046716407498	GL
rt333mz860_2803	333.014	859.536558837878	NA	NA	NA	NA	GP
rt386mz860_2804	386.1215	859.534087387538	NA	NA	NA	NA	GP
rt849mz861_2810	848.7455	860.737022860727	TAG+Oa_50:4	NH4	C53H94O7	-3.76986308314342	GL
rt928mz861_2811	927.5415	860.774791720099	TAG_51:3	NH4	C54H98O6	-5.37738807331283	GL
rt681mz862_2814	681.247	861.661763748929	NA	NA	NA	NA	ambig
rt902mz862_2816	901.932	861.696641017366	TAG_51:5	Na	C54H94O6	-2.7654945518305	GL
rt917mz862_2819	916.763	861.769019615621	TAG_48:2	aNH4	C51H94O6	-4.18348250928777	GL
rt376mz863_2820	375.877	862.51286786167	NA	NA	NA	NA	SP
rt940mz863_2825	940.129	862.790455256792	TAG_51:2	NH4	C54H100O6	-5.38051477504481	GL
rt275mz864_2828	274.572	863.567882259602	NA	NA	NA	NA	GP
rt398mz864_2829	398.452	863.567467343543	NA	NA	NA	NA	GP
rt760mz864_2831	759.8215	863.677423411069	NA	NA	NA	NA	ambig
rt914mz864_2833	914.22	863.714106105051	TAG_51:4	Na	C54H96O6	-4.86052621009742	GL
rt415mz865_2836	414.953	864.528662602352	NA	NA	NA	NA	unk
rt894mz865_2839	893.547	864.768634367043	TAG+Oa_50:2	NH4	C53H98O7	-4.11250697810908	GL
rt869mz865_2840	868.513	864.768476897648	NA	NA	NA	NA	GL
rt903mz866_2844	903.492	865.671570604049	TAG_50:4	K	C53H94O6	-3.90518086064462	GL
rt848mz866_2845	848.393	865.692434357225	TAG+Oa_50:4	Na	C53H94O7	-3.76733940955746	GL
rt928mz866_2846	927.947	865.730437142082	TAG_51:3	Na	C54H98O6	-5.63586755487182	GL
rt462mz867_2851	461.881	866.544727663851	NA	NA	NA	NA	unk
rt907mz867_2855	906.58	866.783559280509	NA	NA	NA	NA	GL
rt376mz868_2858	375.8265	867.527828745214	NA	NA	NA	NA	unk
rt918mz868_2860	918.261	867.687238186032	TAG_50:3	K	C53H96O6	-3.91637203223202	GL
rt941mz868_2861	940.57	867.746337190075	TAG_51:2	Na	C54H100O6	-5.91093255672071	GL
rt930mz868_2865	930.162	867.824472054168	NA	NA	NA	NA	unk
rt415mz869_2866	415.09	868.53884116707	NA	NA	NA	NA	unk
rt890mz869_2870	890.243	868.742531880218	TAG_52:6	NH4	C55H94O6	-4.22320777858568	GL
rt385mz869_2872	384.758	869.465857366123	NA	NA	NA	NA	unk
rt932mz870_2874	931.663	869.703731572468	TAG_50:2	K	C53H98O6	-4.8770314695301	GL
rt894mz870_2876	893.779	869.725731886119	NA	NA	NA	NA	ambig
rt953mz870_2877	952.725	869.761589338411	TAG_51:1	Na	C54H102O6	-5.43981071298356	GL
rt907mz871_2880	906.617	870.757295525731	TAG_52:5	NH4	C55H96O6	-3.19552387915914	GL
rt376mz873_2883	375.817	872.541763730832	NA	NA	NA	NA	GP
rt921mz873_2884	920.86	872.774364765779	TAG_52:4	NH4	C55H98O6	-4.81426351312282	GL
rt376mz873_2886	375.641	873.043363511088	NA	NA	NA	NA	unk
rt921mz873_2887	920.969	873.05535916082	NA	NA	NA	NA	unk
rt890mz874_2889	890.127	873.697962072516	TAG_52:6	Na	C55H94O6	-4.23953434379103	GL
rt921mz874_2890	920.8045	873.777336027874	NA	NA	NA	NA	unk
rt415mz875_2892	414.9365	874.557636181345	NA	NA	NA	NA	GP
rt934mz875_2895	934.173	874.790468250187	TAG_52:3	NH4	C55H100O6	-5.32156025470928	GL
rt586mz876_2900	586.1735	875.716034489796	NA	NA	NA	NA	GL
rt462mz877_2904	461.841	876.573597411004	NA	NA	NA	NA	ambig
rt333mz877_2906	333.013	876.563213010851	NA	NA	NA	NA	GP
rt946mz877_2910	946.5	876.806429325037	TAG_52:2	NH4	C55H102O6	-5.66410654748026	GL
rt287mz878_2914	287.115	877.583384235923	NA	NA	NA	NA	GP
rt681mz878_2916	681.251	877.635832392553	NA	NA	NA	NA	ambig
rt902mz878_2917	901.657	877.671250474419	TAG_51:5	K	C54H94O6	-3.48703961418091	GL
rt920mz878_2918	919.839	877.729150899415	TAG_52:4	Na	C55H98O6	-4.09340331424657	GL
rt824mz878_2919	824.4945	877.730859580323	NA	NA	NA	NA	GL
rt514mz879_2924	513.547	878.589513110316	NA	NA	NA	NA	GP
rt362mz879_2925	361.752	878.57872761893	NA	NA	NA	NA	GP
rt958mz879_2930	958.225	878.821463810544	TAG_52:1	NH4	C55H104O6	-4.95073313867466	GL
rt261mz879_2931	260.574	879.284282844859	NA	NA	NA	NA	PK
rt353mz880_2932	353.367	879.50038561165	NA	NA	NA	NA	ambig
rt914mz880_2936	914.156	879.688160323632	TAG_51:4	K	C54H96O6	-4.91119902091102	GL
rt934mz880_2938	933.712	879.745389641904	TAG_52:3	Na	C55H100O6	-4.75324105504565	GL
rt856mz880_2939	855.5275	879.746575663128	NA	NA	NA	NA	GL
rt376mz881_2944	375.705	880.539916511025	NA	NA	NA	NA	unk
rt398mz881_2945	398.285	880.594646609338	NA	NA	NA	NA	GP
rt909mz881_2950	908.634	880.7506717952	NA	NA	NA	NA	unk
rt945mz881_2951	945.385	880.819790558434	NA	NA	NA	NA	unk
rt333mz882_2955	332.858	881.518519525625	NA	NA	NA	NA	GP
rt848mz882_2957	848.294	881.666549783703	TAG+Oa_50:4	K	C53H94O7	-3.9071275917542	GL
rt928mz882_2958	927.675	881.704507224966	TAG_51:3	K	C54H98O6	-5.69037010159196	GL
rt946mz882_2961	946.184	881.761420126449	TAG_52:2	Na	C55H102O6	-5.17387849412401	GL
rt879mz882_2962	879.094	881.762500254559	NA	NA	NA	NA	GL
rt958mz882_2963	957.777	881.831402115372	NA	NA	NA	NA	unk
rt970mz882_2964	970.244	881.840505336007	NA	NA	NA	NA	unk
rt958mz883_2972	957.774	882.834678963856	NA	NA	NA	NA	unk
rt362mz884_2974	361.758	883.534046936812	NA	NA	NA	NA	GP
rt940mz884_2975	940.3175	883.721086150017	TAG_51:2	K	C54H100O6	-6.72853698958959	GL
rt958mz884_2977	957.894	883.77665676196	TAG_52:1	Na	C55H104O6	-4.69435567013607	GL
rt945mz884_2978	945.2235	883.768506232769	NA	NA	NA	NA	unk
rt898mz884_2979	898.3715	883.773020523461	NA	NA	NA	NA	GL
rt290mz884_2981	289.926	884.375356681461	NA	NA	NA	NA	unk
rt915mz885_2983	915.172	884.774310552894	TAG_53:5	NH4	C56H98O6	-4.68769588374701	GL
rt879mz885_2985	879.135	884.77157791202	NA	NA	NA	NA	GL
rt398mz886_2987	398.283	885.549921136624	NA	NA	NA	NA	GP
rt869mz886_2988	868.73	885.698179578751	NA	NA	NA	NA	GL
rt893mz886_2989	893.475	885.698353184772	TAG+Oa_50:2	K	C53H98O7	-4.45770815528409	GL
rt904mz886_2990	903.5735	885.769002010463	TAG_50:4	aNH4	C53H94O6	-4.05025515113957	GL
rt376mz887_2994	375.823	886.557134920094	NA	NA	NA	NA	GP
rt854mz887_2998	854.138	886.752656405792	TAG+Oa_52:5	NH4	C55H96O7	-3.64070608440921	GL
rt822mz887_2999	821.564	886.752594810244	TAG+Ob_52:5	NH4	C55H96O7	-3.57124440630555	GL
rt929mz887_3001	928.744	886.790867813107	TAG_53:4	NH4	C56H100O6	-5.70011858551948	GL
rt900mz888_3004	899.5195	887.713560323555	TAG_53:6	Na	C56H96O6	-4.1143041154693	GL
rt918mz888_3008	918.3965	887.785137512716	TAG_50:3	aNH4	C53H96O6	-4.58792622689256	GL
rt376mz889_3010	375.852	888.517093142501	NA	NA	NA	NA	GP
rt415mz889_3011	415.053	888.573007246097	NA	NA	NA	NA	GP
rt878mz889_3014	878.308	888.76853033422	TAG+Oa_52:4	NH4	C55H98O7	-3.88440195849967	GL
rt850mz889_3015	850.131	888.768226518959	TAG+Ob_52:4	NH4	C55H98O7	-3.54256471520437	GL
rt941mz889_3017	941.237	888.806624052052	TAG_53:3	NH4	C56H102O6	-5.80672095908214	GL
rt376mz890_3019	375.828	889.531095534043	NA	NA	NA	NA	unk
rt890mz890_3020	890.1015	889.672195575013	TAG_52:6	K	C55H94O6	-4.50230436869097	GL
rt915mz890_3021	915.194	889.729902225174	TAG_53:5	Na	C56H98O6	-4.88263366552766	GL
rt932mz890_3025	932.108	889.801394602481	TAG_50:2	aNH4	C53H98O6	-5.25980573828723	GL
rt896mz891_3029	896.0425	890.784565051312	TAG+Oa_52:3	NH4	C55H100O7	-4.30749640514426	GL
rt876mz891_3030	875.795	890.781061109567	TAG+Ob_52:3	NH4	C55H100O7	-0.373952232829353	GL
rt953mz891_3032	952.853	890.821549770029	TAG_53:2	NH4	C56H104O6	-4.9805373817184	GL
rt415mz892_3034	414.972	891.546980275923	NA	NA	NA	NA	unk
rt905mz892_3035	905.377	891.687223877239	TAG_52:5	K	C55H96O6	-3.7949150193754	GL
rt821mz892_3036	820.508	891.708161705765	TAG+Ob_52:5	Na	C55H96O7	-3.74416867312273	GL
rt854mz892_3037	853.529	891.708122766683	TAG+Oa_52:5	Na	C55H96O7	-3.7005008681705	GL
rt929mz892_3039	928.724	891.746523860815	TAG_53:4	Na	C56H100O6	-5.96117918306761	GL
rt945mz892_3042	945.172	891.817308077574	TAG_50:1	aNH4	C53H100O6	-5.54335235344729	GL
rt910mz893_3049	910.108	892.800234256154	TAG+Oa_52:2	NH4	C55H102O7	-4.31928219289595	GL
rt462mz894_3051	461.919	893.563027220343	NA	NA	NA	NA	unk
rt533mz894_3052	533.163	893.651520558463	NA	NA	NA	NA	GP
rt919mz894_3053	919.365	893.703294524689	TAG_52:4	K	C55H98O6	-4.25703330468755	GL
rt878mz894_3055	878.1	893.724011765889	TAG+Oa_52:4	Na	C55H98O7	-3.95957347267813	GL
rt850mz894_3056	849.811	893.723763118507	TAG+Ob_52:4	Na	C55H98O7	-3.68135954678298	GL
rt826mz894_3057	826.4975	893.725753406681	NA	NA	NA	NA	ambig
rt661mz894_3058	661.212	893.7267116574	NA	NA	NA	NA	ambig
rt941mz894_3059	941.2265	893.762385798809	TAG_53:3	Na	C56H102O6	-6.18486400510976	GL
rt824mz895_3067	823.947	894.753088128263	NA	NA	NA	NA	unk
rt893mz895_3069	892.848	894.758312011958	TAG_54:7	NH4	C57H96O6	-4.24585265809468	GL
rt599mz896_3071	598.598	895.667336848873	NA	NA	NA	NA	GP
rt934mz896_3073	933.63	895.719386807838	TAG_52:3	K	C55H100O6	-4.74122576865178	GL
rt875mz896_3074	874.894	895.738250633238	TAG+Ob_52:3	Na	C55H100O7	-2.37528456124044	GL
rt896mz896_3075	895.8665	895.742102671864	TAG+Oa_52:3	Na	C55H100O7	-6.67566238826066	GL
rt953mz896_3077	952.8995	895.777835527952	TAG_53:2	Na	C56H104O6	-5.94737639221159	GL
rt415mz896_3079	414.89	896.464678548405	NA	NA	NA	NA	unk
rt850mz897_3080	849.556	896.734932557238	NA	NA	NA	NA	ambig
rt909mz897_3085	908.9	896.775462317865	TAG_54:6	NH4	C57H98O6	-5.90930292761982	GL
rt909mz897_3086	908.622	896.993357527884	NA	NA	NA	NA	unk
rt909mz897_3087	908.637	897.060745588787	NA	NA	NA	NA	unk
rt909mz897_3088	908.622	897.164455431519	NA	NA	NA	NA	unk
rt909mz897_3089	908.6235	897.299596163767	NA	NA	NA	NA	unk
rt909mz897_3090	908.62	897.354415632628	NA	NA	NA	NA	PK
rt946mz898_3092	945.707	897.735336789185	TAG_52:2	K	C55H102O6	-5.06473233093321	GL
rt909mz898_3095	908.639	897.777993080894	NA	NA	NA	NA	FA
rt855mz898_3096	854.8195	897.772694071991	NA	NA	NA	NA	GL
rt909mz898_3097	908.62	897.99735145708	NA	NA	NA	NA	unk
rt909mz898_3098	908.621	898.169470337884	NA	NA	NA	NA	FA
rt909mz899_3101	908.617	898.506057455002	NA	NA	NA	NA	GP
rt924mz899_3102	923.626	898.791775562132	TAG_54:5	NH4	C57H100O6	-6.63397495877946	GL
rt909mz899_3105	908.621	898.998884822116	NA	NA	NA	NA	unk
rt923mz899_3106	923.151	899.009500803992	NA	NA	NA	NA	unk
rt923mz899_3107	923.152	899.181431446388	NA	NA	NA	NA	FA
rt923mz899_3108	923.1595	899.316595029266	NA	NA	NA	NA	unk
rt923mz899_3109	923.153	899.371269711168	NA	NA	NA	NA	unk
rt893mz900_3111	892.738	899.714006174975	TAG_54:7	Na	C57H96O6	-4.55497518839514	GL
rt923mz900_3112	923.174	899.794041698434	NA	NA	NA	NA	unk
rt923mz900_3114	923.1425	900.186073900718	NA	NA	NA	NA	FA
rt923mz900_3117	923.1425	900.373593156776	NA	NA	NA	NA	unk
rt923mz901_3118	923.142	900.523199121365	NA	NA	NA	NA	GP
rt936mz901_3120	936.184	900.807504293939	TAG_54:4	NH4	C57H102O6	-6.70653153996943	GL
rt936mz901_3123	936.05	901.026137123905	NA	NA	NA	NA	unk
rt923mz901_3124	923.155	901.167325228653	NA	NA	NA	NA	FA
rt936mz901_3125	936.0555	901.198086411455	NA	NA	NA	NA	unk
rt911mz902_3126	910.663	901.729874991615	TAG_54:6	Na	C57H98O6	-4.78745546154202	GL
rt849mz902_3127	848.8705	901.763955963447	TAG+Oa_50:4	aNH4	C53H94O7	-4.02161055874609	GL
rt936mz902_3129	936.17	901.810318291681	NA	NA	NA	NA	unk
rt936mz902_3130	936.076	902.344673610829	NA	NA	NA	NA	unk
rt936mz903_3131	936.075	902.540837167694	NA	NA	NA	NA	unk
rt948mz903_3135	947.913	902.823176800511	TAG_54:3	NH4	C57H104O6	-6.71648742169704	GL
rt936mz903_3136	935.944	903.031469271869	NA	NA	NA	NA	unk
rt333mz904_3137	332.905	903.500654365211	NA	NA	NA	NA	GP
rt899mz904_3138	899.412	903.687434354624	TAG_53:6	K	C56H96O6	-3.97743123084691	GL
rt927mz904_3139	926.658	903.746257645126	TAG_54:5	Na	C57H100O6	-5.58745896152908	GL
rt923mz904_3140	922.925	903.802221042207	NA	NA	NA	NA	ambig
rt948mz904_3141	947.8145	903.826348186006	NA	NA	NA	NA	unk
rt718mz905_3145	717.814	904.763850213519	NA	NA	NA	NA	unk
rt959mz905_3147	959.225	904.8379523941	TAG_54:2	NH4	C57H106O6	-5.73516405472951	GL
rt915mz906_3149	915.2195	905.704585577997	TAG_53:5	K	C56H98O6	-5.62609274409059	GL
rt939mz906_3150	938.684	905.762135394941	TAG_54:4	Na	C57H102O6	-5.82646893107883	GL
rt893mz906_3151	893.2735	905.795707043829	NA	NA	NA	NA	GL
rt949mz906_3154	949.193	906.263738738691	NA	NA	NA	NA	unk
rt828mz907_3157	828.041	906.779363873412	NA	NA	NA	NA	unk
rt376mz907_3161	375.74	907.038036616997	NA	NA	NA	NA	unk
rt398mz908_3163	397.8355	907.531631652507	NA	NA	NA	NA	GP
rt854mz908_3164	853.638	907.682216771857	TAG+Oa_52:5	K	C55H96O7	-3.81385885193047	GL
rt929mz908_3166	928.858	907.721092993255	TAG_53:4	K	C56H100O6	-6.55817442253695	GL
rt925mz908_3167	924.668	907.758641189144	NA	NA	NA	NA	GL
rt949mz908_3168	949.1885	907.777862192141	TAG_54:3	Na	C57H104O6	-5.89813032906415	GL
rt881mz908_3169	880.894	907.780114943435	NA	NA	NA	NA	GL
rt906mz908_3170	906.052	907.811137231409	NA	NA	NA	NA	GL
rt971mz908_3172	970.649	907.856258592115	NA	NA	NA	NA	unk
rt878mz910_3179	878.1225	909.698178804724	TAG+Oa_52:4	K	C55H98O7	-4.14841406960558	GL
rt850mz910_3180	849.545	909.697966445886	TAG+Ob_52:4	K	C55H98O7	-3.91497619806475	GL
rt718mz910_3182	717.815	909.719248510086	NA	NA	NA	NA	GP
rt941mz910_3183	941.242	909.736954074483	TAG_53:3	K	C56H102O6	-6.7756668074547	GL
rt890mz910_3184	890.15	909.768804959102	TAG_52:6	aNH4	C55H94O6	-3.72681398103315	GL
rt959mz910_3185	958.8625	909.792864908931	TAG_54:2	Na	C57H106O6	-5.17360501815576	GL
rt901mz910_3186	900.961	909.793213217123	NA	NA	NA	NA	GL
rt982mz910_3188	982.245	909.872297595297	NA	NA	NA	NA	unk
rt385mz910_3190	384.683	910.436409565918	NA	NA	NA	NA	unk
rt828mz911_3195	828.016	910.753250313707	TAG+Oa_54:7	NH4	C57H96O7	-4.19687078363512	GL
rt916mz911_3198	916.306	910.790849091225	TAG_55:6	NH4	C58H100O6	-5.52936080727837	GL
rt491mz911_3199	490.5595	911.448494502851	NA	NA	NA	NA	unk
rt896mz912_3201	895.955	911.714246604702	TAG+Oa_52:3	K	C55H100O7	-4.59749830386037	GL
rt953mz912_3204	952.8105	911.753143995588	TAG_53:2	K	C56H104O6	-7.35286259421431	GL
rt906mz912_3205	906.108	911.784681566883	TAG_52:5	aNH4	C55H96O6	-3.96710644097946	GL
rt860mz913_3210	859.5545	912.768936633542	TAG+Oa_54:6	NH4	C57H98O7	-4.22739357915551	GL
rt824mz913_3211	824.445	912.768513500405	NA	NA	NA	NA	ambig
rt930mz913_3213	930.0885	912.806070666684	TAG_55:5	NH4	C58H102O6	-5.04780460198724	GL
rt970mz913_3215	969.7615	912.811943411789	NA	NA	NA	NA	unk
rt548mz913_3216	547.724	913.464252626017	NA	NA	NA	NA	unk
rt913mz914_3217	912.661	913.73149953157	TAG+Oa_52:2	K	C55H102O7	-6.34161301570394	GL
rt921mz914_3221	920.651	913.800815798907	TAG_52:4	aNH4	C55H98O6	-4.48826356474097	GL
rt882mz915_3223	881.542	914.784739459311	TAG+Oa_54:5	NH4	C57H100O7	-4.38514017381535	GL
rt856mz915_3224	855.619	914.783098169392	TAG+Ob_54:5	NH4	C57H100O7	-2.59096325361938	GL
rt943mz915_3226	942.53	914.820171928229	TAG_55:4	NH4	C58H104O6	-3.34374811854633	GL
rt893mz916_3227	892.697	915.688183568467	TAG_54:7	K	C57H96O6	-4.74350171205682	GL
rt828mz916_3228	828.164	915.708835666297	TAG+Oa_54:7	Na	C57H96O7	-4.38203295697208	GL
rt934mz916_3232	934.193	915.817107163297	TAG_52:3	aNH4	C55H100O6	-5.17870135890014	GL
rt919mz916_3233	918.9385	915.807230332811	NA	NA	NA	NA	GL
rt404mz917_3234	403.972	916.529959495621	NA	NA	NA	NA	ambig
rt899mz917_3238	898.971	916.80051708092	TAG+Oa_54:4	NH4	C57H102O7	-4.51470177318537	GL
rt491mz918_3243	490.621	917.651447003947	NA	NA	NA	NA	GP
rt912mz918_3244	912.1805	917.704229574004	TAG_54:6	K	C57H98O6	-5.16459862689005	GL
rt860mz918_3245	859.595	917.724293034512	TAG+Oa_54:6	Na	C57H98O7	-4.16250778253967	GL
rt824mz918_3246	824.379	917.723895976078	NA	NA	NA	NA	ambig
rt933mz918_3250	932.791	917.82371570034	NA	NA	NA	NA	GL
rt947mz918_3251	946.506	917.833202045573	TAG_52:2	aNH4	C55H102O6	-5.65203520841396	GL
rt376mz919_3252	375.752	918.535287605841	NA	NA	NA	NA	unk
rt449mz919_3253	448.6675	918.545844963252	NA	NA	NA	NA	ST
rt913mz919_3258	912.6015	918.817039595742	TAG+Oa_54:3	NH4	C57H104O7	-5.45440008859291	GL
rt548mz920_3265	548.0285	919.667272226767	NA	NA	NA	NA	unk
rt927mz920_3267	927.314	919.720664351695	TAG_54:5	K	C57H100O6	-6.00655384762335	GL
rt882mz920_3269	881.5995	919.740124207541	TAG+Oa_54:5	Na	C57H100O7	-4.35036749545493	GL
rt855mz920_3270	855.45	919.73887149713	TAG+Ob_54:5	Na	C57H100O7	-2.98834507855225	GL
rt879mz920_3271	878.5365	919.809016476383	NA	NA	NA	NA	GL
rt958mz920_3274	958.2935	919.848472868794	TAG_52:1	aNH4	C55H104O6	-5.22743575200027	GL
rt974mz920_3275	974.331	920.316459671102	NA	NA	NA	NA	unk
rt385mz920_3276	384.736	920.465136549515	NA	NA	NA	NA	unk
rt942mz921_3283	942.2445	920.78168048642	NA	NA	NA	NA	unk
rt879mz921_3284	878.527	920.811805386188	NA	NA	NA	NA	GL
rt896mz921_3285	895.605	920.820436376682	NA	NA	NA	NA	unk
rt927mz921_3286	926.5535	920.833667652167	TAG+Oa_54:2	NH4	C57H106O7	-6.50459727732802	GL
rt974mz921_3290	974.305	921.317562285739	NA	NA	NA	NA	unk
rt313mz921_3291	312.657	921.448370361001	NA	NA	NA	NA	unk
rt616mz922_3292	615.643	921.683024479216	NA	NA	NA	NA	GP
rt940mz922_3294	939.678	921.736319940448	TAG_54:4	K	C57H102O6	-5.99948198617723	GL
rt899mz922_3297	898.96	921.755897316805	TAG+Oa_54:4	Na	C57H102O7	-4.4744132551367	GL
rt954mz922_3300	953.79	921.793731552154	TAG_55:3	Na	C58H106O6	-6.04642010809061	GL
rt957mz922_3303	957.4935	921.856135705367	NA	NA	NA	NA	GL
rt974mz922_3304	974.259	922.315975919649	NA	NA	NA	NA	unk
rt950mz924_3315	950.217	923.751910506071	TAG_54:3	K	C57H104O6	-5.922051157325	GL
rt913mz924_3318	913.1575	923.772606014953	TAG+Oa_54:3	Na	C57H104O7	-5.61070432179791	GL
rt925mz925_3322	924.79	924.805645649977	TAG_56:6	NH4	C59H102O6	-4.52273404362754	GL
rt261mz925_3323	260.7965	925.259135712946	NA	NA	NA	NA	PK
rt959mz926_3325	958.862	925.767015062562	TAG_54:2	K	C57H106O6	-5.31998060198916	GL
rt824mz926_3326	824.001	925.763800976728	TAG+Oa_52:6	aNH4	C55H94O7	-3.74993786125243	GL
rt915mz926_3327	915.2	925.799362480693	TAG_53:5	aNH4	C56H98O6	-2.86029651790012	GL
rt950mz927_3328	950.23	926.758668180119	NA	NA	NA	NA	GP
rt824mz927_3330	824.4715	926.773670703628	NA	NA	NA	NA	unk
rt937mz927_3332	937.134	926.822223472595	TAG_56:5	NH4	C59H104O6	-5.51397286914389	GL
rt463mz928_3333	462.805	927.675919300327	NA	NA	NA	NA	unk
rt950mz928_3335	950.233	927.760808228023	NA	NA	NA	NA	GL
rt854mz928_3336	853.5565	927.77980689819	TAG+Oa_52:5	aNH4	C55H96O7	-4.12541657146341	GL
rt970mz928_3337	969.767	927.78257623121	TAG_54:1	K	C57H108O6	-5.21267733883882	GL
rt822mz928_3338	822.348	927.779758735434	TAG+Ob_52:5	aNH4	C55H96O7	-4.073504943517	GL
rt661mz929_3341	660.716	928.763915409643	NA	NA	NA	NA	unk
rt586mz929_3342	585.9	928.76384631646	NA	NA	NA	NA	unk
rt745mz929_3343	745.444	928.763944193752	NA	NA	NA	NA	unk
rt949mz929_3348	948.727	928.838597994717	TAG_56:4	NH4	C59H106O6	-6.28203299253555	GL
rt878mz930_3351	878.3	929.795675605971	TAG+Oa_52:4	aNH4	C55H98O7	-4.3516936865838	GL
rt851mz930_3352	850.668	929.794938209053	TAG+Ob_52:4	aNH4	C55H98O7	-3.55862235572364	GL
rt376mz931_3354	375.885	930.501502910005	NA	NA	NA	NA	unk
rt734mz931_3355	734.342	930.779464833244	NA	NA	NA	NA	unk
rt794mz931_3357	794.2385	930.779604717421	NA	NA	NA	NA	unk
rt960mz931_3360	959.706	930.853948063777	TAG_56:3	NH4	C59H108O6	-5.94622151928041	GL
rt829mz932_3363	828.867	931.682910279353	TAG+Oa_54:7	K	C57H96O7	-4.45997163574629	GL
rt939mz932_3364	939.02	931.779437845479	TAG_56:5	Na	C59H104O6	-7.43721657465934	GL
rt896mz932_3365	895.7575	931.811638007864	TAG+Oa_52:3	aNH4	C55H100O7	-4.67754177607817	GL
rt875mz933_3372	875.272	932.811758205515	NA	NA	NA	NA	GL
rt971mz933_3374	970.641	932.869414243915	TAG_56:2	NH4	C59H110O6	-5.73632689938714	GL
rt860mz934_3375	859.707	933.698415867694	TAG+Oa_54:6	K	C57H98O7	-4.29567794669511	GL
rt824mz934_3376	824.319	933.698036617338	NA	NA	NA	NA	ambig
rt661mz934_3377	660.715	933.71933975117	NA	NA	NA	NA	unk
rt586mz934_3378	586.051	933.719327302975	NA	NA	NA	NA	unk
rt745mz934_3379	745.448	933.719385109164	NA	NA	NA	NA	unk
rt930mz934_3380	930.161	933.73539270022	TAG_55:5	K	C58H102O6	-4.92934107050148	GL
rt950mz934_3381	949.8455	933.794490678741	TAG_56:4	Na	C59H106O6	-6.78166213728017	GL
rt911mz934_3382	910.631	933.827649495854	TAG+Oa_52:2	aNH4	C55H102O7	-5.05454711706827	GL
rt376mz935_3384	375.773	934.512853933549	NA	NA	NA	NA	unk
rt893mz935_3393	892.942	934.825406386257	NA	NA	NA	NA	GL
rt982mz935_3396	982.102	934.884625499074	TAG_56:1	NH4	C59H112O6	-5.25465810390408	GL
rt919mz936_3399	919.36	935.688848314031	NA	NA	NA	NA	GL
rt882mz936_3400	881.727	935.714270640402	TAG+Oa_54:5	K	C57H100O7	-4.50526462435813	GL
rt855mz936_3401	855.4505	935.712446478106	TAG+Ob_54:5	K	C57H100O7	-2.5557831526027	GL
rt734mz936_3402	734.342	935.734876280544	NA	NA	NA	NA	FA
rt942mz936_3403	942.434	935.751645495544	TAG_55:4	K	C58H104O6	-5.56290290190434	GL
rt893mz936_3404	892.6845	935.78551868966	TAG_54:7	aNH4	C57H96O6	-4.75992582773613	GL
rt960mz936_3405	959.96	935.809417959317	TAG_56:3	Na	C59H108O6	-5.99476689273636	GL
rt857mz936_3406	856.6325	935.814117706516	NA	NA	NA	NA	GL
rt945mz936_3409	945.1895	935.888074741071	NA	NA	NA	NA	unk
rt288mz937_3415	287.608	936.766604139768	NA	NA	NA	NA	unk
rt899mz938_3420	899.0685	937.730046932644	TAG+Oa_54:4	K	C57H102O7	-4.63025863139249	GL
rt909mz938_3422	908.639	937.800934319543	TAG_54:6	aNH4	C57H98O6	-4.49978176421888	GL
rt970mz938_3424	970.476	937.823373590777	TAG_56:2	Na	C59H110O6	-4.17519000669367	GL
rt909mz938_3425	908.618	938.022511671005	NA	NA	NA	NA	unk
rt933mz939_3426	932.656	938.70792842892	NA	NA	NA	NA	ambig
rt914mz940_3431	913.609	939.747859306243	TAG+Oa_54:3	K	C57H104O7	-6.92133126788829	GL
rt924mz940_3432	923.5765	939.817123034084	TAG_54:5	aNH4	C57H100O6	-5.06334048079088	GL
rt376mz941_3434	375.852	940.52998911387	NA	NA	NA	NA	unk
rt946mz941_3435	945.672	940.724343235129	NA	NA	NA	NA	GP
rt914mz941_3436	913.578	940.751004372829	NA	NA	NA	NA	unk
rt857mz941_3437	856.6905	940.77148903315	NA	NA	NA	NA	unk
rt909mz942_3440	908.648	941.669516747703	NA	NA	NA	NA	GL
rt913mz942_3441	913.3095	941.752062840538	NA	NA	NA	NA	unk
rt936mz942_3442	936.289	941.833436643641	TAG_54:4	aNH4	C57H102O6	-5.75709401435642	GL
rt415mz943_3444	414.956	942.545775889394	NA	NA	NA	NA	unk
rt923mz944_3449	923.4175	943.68531720902	NA	NA	NA	NA	GL
rt948mz944_3452	948.3765	943.849473425714	TAG_54:3	aNH4	C57H104O6	-6.1545891349152	GL
rt921mz944_3453	920.665	943.855985466131	NA	NA	NA	NA	unk
rt462mz945_3455	461.913	944.561584104345	NA	NA	NA	NA	unk
rt901mz945_3458	900.807	944.831259583272	NA	NA	NA	NA	GL
rt936mz946_3461	936.1685	945.702080679527	NA	NA	NA	NA	ambig
rt920mz946_3462	919.684	945.71774352194	TAG_56:6	K	C59H102O6	13.7953191102134	GL
rt918mz946_3465	917.7545	945.837860572512	NA	NA	NA	NA	unk
rt959mz946_3466	959.2415	945.864552745371	TAG_54:2	aNH4	C57H106O6	-5.53813477372953	GL
rt949mz947_3470	949.2465	947.291381878111	NA	NA	NA	NA	unk
rt353mz947_3471	353.278	947.488354400771	NA	NA	NA	NA	unk
rt933mz948_3472	933.126	947.733689196296	TAG_56:5	K	C59H104O6	13.453994354162	GL
rt909mz948_3473	908.629	947.785131761206	TAG+Oa_56:5	Na	C59H104O7	-18.6843627450152	GL
rt828mz948_3474	828.451	947.806312931937	NA	NA	NA	NA	GL
rt946mz948_3476	946.5	947.887884461394	NA	NA	NA	NA	unk
rt949mz948_3477	949.2795	948.292295381233	NA	NA	NA	NA	PK
rt949mz949_3482	949.286	949.290880195051	NA	NA	NA	NA	PK
rt661mz950_3483	660.734	949.693372906521	NA	NA	NA	NA	GP
rt945mz950_3484	945.306	949.750056023315	NA	NA	NA	NA	unk
rt951mz950_3485	950.7	949.765008500016	TAG_56:4	K	C59H106O6	-3.07286538276145	GL
rt852mz950_3486	851.946	949.821794113502	NA	NA	NA	NA	GL
rt958mz951_3492	957.712	950.906767489698	NA	NA	NA	NA	unk
rt878mz952_3494	877.978	951.683647684153	NA	NA	NA	NA	unk
rt850mz952_3495	849.667	951.68403439646	NA	NA	NA	NA	GL
rt946mz952_3496	945.684	951.757429535326	NA	NA	NA	NA	unk
rt960mz952_3497	960.3425	951.782842451862	TAG_56:3	K	C59H108O6	-5.36094120921916	GL
rt828mz952_3498	827.505	951.780118389603	TAG+Oa_54:7	aNH4	C57H96O7	-4.34866154741689	GL
rt909mz953_3502	908.634	952.836248069972	NA	NA	NA	NA	GL
rt860mz954_3503	859.545	953.795870584315	TAG+Oa_54:6	aNH4	C57H98O7	-4.44661635299454	GL
rt971mz954_3504	970.545	953.798719370166	TAG_56:2	K	C59H110O6	-5.58752078159394	GL
rt824mz954_3505	824.4685	953.79526009661	NA	NA	NA	NA	ambig
rt930mz954_3506	929.668	953.832050544595	TAG_55:5	aNH4	C58H102O6	-4.2314835119325	GL
rt376mz955_3508	375.779	954.544958928205	NA	NA	NA	NA	unk
rt923mz955_3512	923.478	954.852338183865	NA	NA	NA	NA	GL
rt264mz956_3513	264.496	955.72511016646	NA	NA	NA	NA	unk
rt881mz956_3515	881.333	955.81172593013	TAG+Oa_54:5	aNH4	C57H100O7	-4.65207740149038	GL
rt856mz956_3516	855.918	955.809265040309	TAG+Ob_54:5	aNH4	C57H100O7	-2.07742316566962	GL
rt961mz957_3521	960.717	956.869996668373	TAG_58:4	NH4	C61H110O6	-6.20112282116426	GL
rt921mz957_3522	920.75	956.868325880171	NA	NA	NA	NA	GL
rt937mz957_3523	937.1165	956.868629980026	NA	NA	NA	NA	GL
rt376mz958_3524	375.765	957.518193595044	NA	NA	NA	NA	unk
rt899mz958_3527	899.004	957.827459704301	TAG+Oa_54:4	aNH4	C57H102O7	-4.7297498677119	GL
rt375mz959_3532	375.112	958.650058411245	NA	NA	NA	NA	unk
rt849mz959_3535	849.195	958.84235810089	NA	NA	NA	NA	unk
rt972mz959_3536	971.554	958.885241420097	TAG_58:3	NH4	C61H112O6	-5.76546583314745	GL
rt934mz959_3537	934.1935	958.884645768585	NA	NA	NA	NA	GL
rt911mz960_3539	911.192	959.689509583785	NA	NA	NA	NA	GL
rt856mz960_3540	855.5545	959.822555222365	NA	NA	NA	NA	GL
rt913mz960_3541	913.152	959.8441193047	TAG+Oa_54:3	aNH4	C57H104O7	-5.77165040468087	GL
rt824mz961_3549	824.476	960.733604223184	NA	NA	NA	NA	unk
rt982mz961_3553	982.369	960.900671614478	TAG_58:2	NH4	C61H114O6	-5.52462354835958	GL
rt974mz961_3554	974.303	961.343536857057	NA	NA	NA	NA	unk
rt928mz962_3555	927.523	961.70617702161	NA	NA	NA	NA	GL
rt878mz962_3556	878.1195	961.712665992671	TAG+Oa_56:6	K	C59H102O7	13.5581112635102	GL
rt850mz962_3557	850.0105	961.712409018616	NA	NA	NA	NA	GL
rt824mz962_3558	824.329	961.732218791234	NA	NA	NA	NA	GL
rt961mz962_3559	961.072	961.8254761539	TAG_58:4	Na	C61H110O6	-6.25701236773201	GL
rt927mz962_3561	926.906	961.860457830167	TAG+Oa_54:2	aNH4	C57H106O7	-6.47537812411286	GL
rt946mz962_3562	946.351	961.904563121603	NA	NA	NA	NA	unk
rt856mz963_3567	855.721	962.747606851688	NA	NA	NA	NA	unk
rt927mz963_3570	927.127	962.864016660137	NA	NA	NA	NA	unk
rt375mz964_3574	375.118	963.605376195275	NA	NA	NA	NA	GP
rt940mz964_3575	939.671	963.721421917602	NA	NA	NA	NA	GL
rt855mz964_3576	855.069	963.747465829517	NA	NA	NA	NA	ambig
rt903mz964_3578	902.881	963.74459568718	TAG+Oa_56:5	K	C59H104O7	-3.36259958738	GL
rt972mz964_3579	971.6025	963.840656521913	TAG_58:3	Na	C61H112O6	-5.75667967084449	GL
rt909mz964_3580	909.126	963.880855101017	NA	NA	NA	NA	GL
rt939mz965_3584	939.174	964.724740923433	NA	NA	NA	NA	unk
rt893mz965_3586	892.8425	964.837720452287	NA	NA	NA	NA	GL
rt950mz966_3589	949.7005	965.736355689756	NA	NA	NA	NA	GL
rt879mz966_3590	878.918	965.763779536971	NA	NA	NA	NA	ambig
rt982mz966_3593	982.379	965.856129974706	TAG_58:2	Na	C61H114O6	-5.56187877194402	GL
rt909mz967_3596	908.628	966.853092614811	NA	NA	NA	NA	GL
rt959mz968_3599	958.8475	967.751794677368	NA	NA	NA	NA	GL
rt825mz968_3600	825.263	967.811952992724	NA	NA	NA	NA	GL
rt938mz968_3601	937.674	967.850411673571	TAG_56:5	aNH4	C59H104O6	-6.97138058660609	GL
rt859mz969_3606	859.0785	968.82943035082	NA	NA	NA	NA	GL
rt825mz969_3607	824.889	968.829124795242	NA	NA	NA	NA	GL
rt923mz969_3609	923.305	968.869344714605	NA	NA	NA	NA	GL
rt911mz970_3610	910.62	969.718423840831	TAG_58:8	K	C61H102O6	12.7523195030877	GL
rt661mz970_3612	660.843	969.790535842117	NA	NA	NA	NA	GL
rt745mz970_3613	745.4365	969.790563862578	NA	NA	NA	NA	GL
rt949mz970_3615	949.352	969.866123090228	TAG_56:4	aNH4	C59H106O6	-7.02021657001192	GL
rt906mz970_3616	906.079	969.86265125369	NA	NA	NA	NA	GL
rt881mz971_3620	881.22	970.845462796086	NA	NA	NA	NA	GL
rt922mz971_3621	921.6665	970.875975074438	NA	NA	NA	NA	unk
rt909mz971_3622	908.6455	970.865477545882	NA	NA	NA	NA	FA
rt936mz971_3623	936.183	970.885572178964	NA	NA	NA	NA	GL
rt927mz972_3624	926.631	971.734948362329	TAG_58:7	K	C61H104O6	11.825897268174	GL
rt960mz972_3626	960.2265	971.881360507082	TAG_56:3	aNH4	C59H108O6	-6.58113977909529	GL
rt878mz973_3628	878.472	972.862430814257	NA	NA	NA	NA	GL
rt851mz973_3629	851.277	972.861374083938	NA	NA	NA	NA	GL
rt919mz973_3630	919.148	972.864307199063	NA	NA	NA	NA	GL
rt948mz973_3633	948.2185	972.90145157374	NA	NA	NA	NA	GL
rt939mz974_3634	938.6525	973.75071395319	TAG_58:6	K	C61H106O6	11.6827095957385	GL
rt826mz974_3635	825.712	973.821739655454	NA	NA	NA	NA	GL
rt878mz974_3636	878.377	973.866404364309	NA	NA	NA	NA	GL
rt971mz974_3638	970.746	973.896492651506	TAG_56:2	aNH4	C59H110O6	-6.03578670862	GL
rt959mz975_3642	959.4755	974.916265782102	NA	NA	NA	NA	GL
rt860mz976_3643	859.6105	975.683717366856	NA	NA	NA	NA	unk
rt824mz976_3644	824.379	975.683158546768	NA	NA	NA	NA	unk
rt949mz976_3645	948.73	975.766392231829	TAG_58:5	K	C61H108O6	11.6295952204219	GL
rt967mz976_3646	966.522	975.84099345969	TAG_59:4	Na	C62H112O6	-6.03116668560118	GL
rt857mz976_3647	856.627	975.837542401915	NA	NA	NA	NA	GL
rt982mz976_3650	982.3375	975.91184997835	TAG_56:1	aNH4	C59H112O6	-5.72342507159798	GL
rt948mz977_3656	948.193	976.912516862622	NA	NA	NA	NA	unk
rt855mz978_3658	855.0975	977.69794456039	NA	NA	NA	NA	unk
rt961mz978_3660	961.27	977.797682657296	TAG_58:4	K	C61H110O6	-4.39012831801202	GL
rt918mz978_3661	918.149	977.820446657882	NA	NA	NA	NA	GL
rt977mz978_3662	977.221	977.856567126441	TAG_59:3	Na	C62H114O6	-5.94067334233813	GL
rt961mz980_3667	960.518	979.801602136129	NA	NA	NA	NA	unk
rt972mz980_3668	971.5675	979.814392143753	TAG_58:3	K	C61H112O6	-5.46240573328359	GL
rt973mz980_3669	973.1465	980.283499071747	NA	NA	NA	NA	ambig
rt827mz981_3672	826.921	980.831936453969	NA	NA	NA	NA	GL
rt909mz981_3673	908.631	980.868984518553	NA	NA	NA	NA	GL
rt973mz981_3674	973.1465	981.284171324234	NA	NA	NA	NA	PK
rt982mz982_3676	982.318	981.830046023972	TAG_58:2	K	C61H114O6	-5.45514368145261	GL
rt973mz982_3679	973.123	982.282734005204	NA	NA	NA	NA	PK
rt859mz983_3682	859.083	982.847849141214	NA	NA	NA	NA	GL
rt825mz983_3683	824.554	982.847151108062	NA	NA	NA	NA	GL
rt923mz983_3684	923.44	982.885292368595	NA	NA	NA	NA	GL
rt903mz984_3690	902.703	983.84377743667	TAG+Oa_56:5	aNH4	C59H104O7	-5.28337606953063	GL
rt404mz985_3694	403.9695	984.517651136893	NA	NA	NA	NA	unk
rt881mz985_3695	881.312	984.863623542597	NA	NA	NA	NA	GL
rt856mz985_3698	856.069	984.861034254172	NA	NA	NA	NA	GL
rt936mz985_3700	936.252	984.90145749118	NA	NA	NA	NA	GL
rt972mz985_3701	972.239	984.901148285836	TAG_60:4	NH4	C63H114O6	-5.87397613060554	GL
rt922mz985_3702	921.778	984.891997068848	NA	NA	NA	NA	unk
rt860mz986_3703	859.581	985.71278637469	NA	NA	NA	NA	GL
rt824mz986_3704	824.389	985.712117020078	NA	NA	NA	NA	GL
rt918mz986_3705	918.101	985.85994667875	TAG+Oa_56:4	aNH4	C59H106O7	-5.79926060475398	GL
rt948mz987_3714	948.2375	986.91743607299	NA	NA	NA	NA	GL
rt983mz987_3716	983.23	986.916427586172	TAG_60:3	NH4	C63H116O6	-5.48636745794428	GL
rt882mz988_3718	881.5255	987.728665948156	NA	NA	NA	NA	GL
rt855mz988_3719	855.29	987.872140979913	NA	NA	NA	NA	GL
rt928mz989_3723	927.6405	988.723986219283	NA	NA	NA	NA	SP
rt913mz989_3724	912.609	988.895383877402	NA	NA	NA	NA	GL
rt959mz989_3727	959.364	988.932514366184	NA	NA	NA	NA	GL
rt995mz989_3728	994.7775	988.931859036313	TAG_60:2	NH4	C63H118O6	-5.25419043301307	GL
rt287mz990_3729	287.103	989.709471085498	NA	NA	NA	NA	GL
rt972mz990_3730	972.3205	989.8566219826	TAG_60:4	Na	C63H114O6	-5.9240727085705	GL
rt967mz992_3739	966.599	991.814594238038	TAG_59:4	K	C62H112O6	-5.60007693978213	GL
rt983mz992_3740	983.2435	991.87194626772	TAG_60:3	Na	C63H116O6	-5.58365194352244	GL
rt995mz994_3743	994.781	993.8874509497	TAG_60:2	Na	C63H118O6	-5.42611710732919	GL
rt959mz995_3744	958.923	994.770254482282	NA	NA	NA	NA	unk
rt827mz995_3745	826.941	994.847578256873	NA	NA	NA	NA	GL
rt909mz995_3746	908.639	994.884652526385	NA	NA	NA	NA	GL
rt909mz997_3750	909.125	996.846227135342	NA	NA	NA	NA	GL
rt859mz997_3751	859.096	996.863602356525	NA	NA	NA	NA	GL
rt825mz997_3752	824.567	996.86297057735	NA	NA	NA	NA	GL
rt825mz998_3753	824.501	997.809906508789	NA	NA	NA	NA	unk
rt961mz998_3756	961.04	997.896869266349	TAG_58:4	aNH4	C61H110O6	-6.26802883315834	GL
rt376mz998_3758	375.877	998.48979721592	NA	NA	NA	NA	unk
rt924mz999_3760	923.6745	998.865056735031	NA	NA	NA	NA	unk
rt881mz999_3762	881.457	998.879490424831	NA	NA	NA	NA	GL
rt972mz1000_3766	971.677	999.912037726754	TAG_58:3	aNH4	C61H112O6	-5.77381463142819	GL
rt855mz1001_3768	854.939	1000.83221046642	NA	NA	NA	NA	unk
rt934mz1001_3769	934.213	1000.89324635973	NA	NA	NA	NA	GL
rt950mz1002_3772	949.522	1001.78333862878	TAG_60:6	K	C63H110O6	10.0334781292522	GL
rt983mz1002_3774	982.628	1001.92740383295	TAG_58:2	aNH4	C61H114O6	-5.47885298271462	GL
rt824mz1003_3775	824.4475	1002.70195926871	NA	NA	NA	NA	unk
rt860mz1003_3776	859.581	1002.70241842288	NA	NA	NA	NA	unk
rt913mz1003_3777	912.581	1002.91189333418	NA	NA	NA	NA	GL
rt960mz1004_3780	959.795	1003.79974567437	TAG_60:5	K	C63H112O6	9.25914323910241	GL
rt972mz1006_3785	972.431	1005.82937407756	TAG_60:4	K	C63H114O6	-4.65693057342887	GL
rt909mz1008_3787	908.6385	1007.84322320278	NA	NA	NA	NA	GL
rt983mz1008_3788	983.253	1007.84541038633	TAG_60:3	K	C63H116O6	-5.03091672810091	GL
rt376mz1009_3789	375.824	1008.51759268195	NA	NA	NA	NA	unk
rt923mz1010_3793	923.4535	1009.85984076441	NA	NA	NA	NA	GL
rt415mz1011_3794	414.945	1010.53340758341	NA	NA	NA	NA	unk
rt995mz1011_3796	994.778	1010.86456888676	NA	NA	NA	NA	unk
rt859mz1011_3797	859.05	1010.87892513949	NA	NA	NA	NA	unk
rt967mz1012_3798	966.734	1011.91188042994	TAG_59:4	aNH4	C62H112O6	-5.54990018781711	GL
rt949mz1013_3800	948.833	1012.93350317074	NA	NA	NA	NA	GL
rt919mz1014_3801	919.467	1013.70626408858	NA	NA	NA	NA	GL
rt934mz1014_3802	934.232	1013.89118385783	TAG+Oa_58:4	aNH4	C61H110O7	-5.57696715638014	GL
rt977mz1015_3806	977.315	1014.93128733573	NA	NA	NA	NA	unk
rt960mz1015_3807	959.724	1014.94835529393	NA	NA	NA	NA	GL
rt946mz1018_3809	945.753	1017.73865328765	NA	NA	NA	NA	GL
rt971mz1018_3810	970.592	1017.96712208922	NA	NA	NA	NA	unk
rt973mz1021_3812	973.0655	1021.31026191141	NA	NA	NA	NA	unk
rt973mz1022_3813	973.074	1022.31109102065	NA	NA	NA	NA	PK
rt859mz1024_3815	859.1065	1023.83903983952	NA	NA	NA	NA	GL
rt972mz1026_3819	972.3255	1025.92779376894	TAG_60:4	aNH4	C63H114O6	-5.73076289668587	GL
rt961mz1027_3821	960.832	1026.94873178937	NA	NA	NA	NA	GL
rt983mz1028_3822	983.258	1027.94321942508	TAG_60:3	aNH4	C63H116O6	-5.50128156145716	GL
rt928mz1030_3825	927.665	1029.69448036025	NA	NA	NA	NA	unk
rt491mz1030_3826	490.614	1029.7770871456	NA	NA	NA	NA	GL
rt961mz1030_3827	960.8535	1029.81337884552	TAG_62:6	K	C65H114O6	10.9836934694491	GL
rt995mz1030_3828	994.783	1029.95857743127	TAG_60:2	aNH4	C63H118O6	-5.20701646363968	GL
rt971mz1030_3829	971.358	1029.96679314525	NA	NA	NA	NA	unk
rt548mz1032_3833	548.0355	1031.79293376638	NA	NA	NA	NA	GL
rt982mz1032_3835	982.264	1031.98193586683	NA	NA	NA	NA	unk
rt911mz1038_3836	911.01	1037.70645255139	NA	NA	NA	NA	GL
rt911mz1039_3837	910.6795	1038.70999531373	NA	NA	NA	NA	unk
rt927mz1040_3839	927.1605	1039.72311300862	NA	NA	NA	NA	GL
rt878mz1041_3842	878.462	1040.86672755151	NA	NA	NA	NA	GL
rt961mz1041_3843	960.86	1040.96441257248	NA	NA	NA	NA	GL
rt939mz1042_3845	939.185	1041.73876126172	NA	NA	NA	NA	GL
rt860mz1044_3848	859.569	1043.67197618599	NA	NA	NA	NA	GP
rt825mz1044_3849	824.716	1043.67120681068	NA	NA	NA	NA	GP
rt949mz1044_3850	949.146	1043.75436062438	NA	NA	NA	NA	GL
rt971mz1044_3851	971.424	1043.98283496968	NA	NA	NA	NA	unk
rt855mz1046_3853	855.122	1045.68636262018	NA	NA	NA	NA	unk
rt959mz1046_3854	958.7745	1045.7695797012	NA	NA	NA	NA	GL
rt860mz1054_3856	859.559	1053.70051421714	NA	NA	NA	NA	unk
rt824mz1054_3857	824.4845	1053.69977483202	NA	NA	NA	NA	unk
rt997mz1054_3858	996.8555	1054.30190412995	NA	NA	NA	NA	unk
rt972mz1055_3861	972.159	1054.9795880289	NA	NA	NA	NA	GL
rt997mz1055_3862	996.8525	1055.30272838132	NA	NA	NA	NA	unk
rt855mz1057_3865	855.282	1056.71905187289	NA	NA	NA	NA	unk
rt860mz1065_3866	859.568	1064.86507882884	NA	NA	NA	NA	unk
rt825mz1065_3867	824.547	1064.86425645044	NA	NA	NA	NA	unk
rt997mz1095_3870	996.835	1095.32829944597	NA	NA	NA	NA	unk
rt997mz1096_3871	996.8235	1096.32898927103	NA	NA	NA	NA	PK
rt927mz1109_3872	927.49	1108.71400312613	NA	NA	NA	NA	unk
rt860mz1122_3873	859.553	1121.68781494992	NA	NA	NA	NA	unk
rt825mz1122_3874	824.789	1121.68695936046	NA	NA	NA	NA	unk
