# Supplementary material for: Genotyping and lipid profiling of 601 cultivated sunflower lines reveals novel genetic determinants of oil fatty acid content
Source: BMC Genomics. 2021 Jul 5;22:505. doi: 10.1186/s12864-021-07768-y (PMC8256595; doi:10.1186/s12864-021-07768-y)
Supplement: Supplementary file 18 — Additional file 18: TableS5. Summary statistics on FAs abundances. [file 12864_2021_7768_MOESM18_ESM.xlsx]

## Sheet: Лист1
Fatty acid	Mean	standart deviation	min	max	coefficient of variation
FA15:1	10.2385	0.662691	8.47342	12.0895	6.47252
FA16:2	9.98313	1.03724	5.31536	12.4301	10.3899
FA16:1	12.9824	0.694545	11.5401	15.2457	5.34988
FA16:0	17.1615	0.333967	15.783	17.8436	1.94603
FA17:2	10.0553	1.0334	5.19082	11.9967	10.2772
FA17:1	12.2582	0.443292	10.7928	13.4066	3.61629
FA17:0	12.2689	0.400366	11.2175	13.3007	3.26325
FA18:3	13.6355	0.906308	11.4718	16.0142	6.64669
FA18:0	17.1366	0.382936	15.916	17.7776	2.23461
FA19:2	11.4041	0.77597	7.47487	13.1153	6.80428
FA19:1	11.7053	0.52269	10.005	13.4095	4.46541
FA19:0	9.56499	0.500683	8.00381	11.211	5.23454
FA20:2	11.3603	0.676667	9.36214	13.2459	5.95644
FA20:1	13.9355	0.479501	12.5458	15.4195	3.44085
FA20:0	14.1922	0.592638	12.4931	15.6927	4.1758
FA21:0	10.3631	0.466055	9.02627	11.6599	4.49725
FA22:1	10.0615	0.480436	8.41033	11.713	4.77501
FA22:0	15.1358	0.548061	10.0395	16.4065	3.62096
FA23:1	8.87986	0.766803	6.44021	11.2778	8.6353
FA23:0	11.5458	0.479448	10.2977	12.9367	4.15257
FA24:1	11.2072	0.769405	6.44603	13.4885	6.86527
FA24:0	13.368	0.642425	6.77912	15.0781	4.8057
FA25:0	9.70216	0.543417	8.45967	11.6562	5.60099
FA26:0	10.7863	0.5485	9.16075	12.7558	5.08517
FA28:0	8.28409	0.858184	5.07779	11.2336	10.3594
These 2 FAs were mesured by a different technique so they can't be directly compared with Fas above
FA18:1	13.9291	0.555642	12.1501	15.2231	3.98906
FA18:2	14.2541	0.76123	9.96343	15.2378	5.34044
