# Supplementary material for: Genotyping and lipid profiling of 601 cultivated sunflower lines reveals novel genetic determinants of oil fatty acid content
Source: BMC Genomics. 2021 Jul 5;22:505. doi: 10.1186/s12864-021-07768-y (PMC8256595; doi:10.1186/s12864-021-07768-y)
Supplement: Supplementary file 19 — Additional file 19: TableS6. List of found significant associations. [file 12864_2021_7768_MOESM19_ESM.xlsx]

## Sheet: Лист2
Trait	Marker	Chr	Pos	p	MarkerR2
FA16:2	S14_56559549	14	56559549	7.1681e-07	0.05446
FA17:2	S14_56559549	14	56559549	5.1558e-08	0.06577
FA18:0	S14_97927934	14	97927934	3.5466e-07	0.04895
FA18:1	S09_157078166	9	157078166	2.973e-06	0.03609
FA18:1	S09_157078199	9	157078199	2.973e-06	0.03609
FA18:1	S09_157078201	9	157078201	2.973e-06	0.03609
FA18:1	S09_169225964	9	169225964	8.1008e-06	0.03197
FA18:1	S09_169225972	9	169225972	7.0026e-06	0.03238
FA18:1	S09_169226015	9	169226015	5.5787e-06	0.03341
FA18:1	S09_169226211	9	169226211	3.5163e-06	0.03335
FA18:1	S13_116975962	13	116975962	4.1402e-06	0.03219
FA18:1	S15_36113913	15	36113913	6.1752e-06	0.03148
FA18:2	S03_56565662	3	56565662	8.8741e-07	0.05904
FA18:2	S03_68035606	3	68035606	1.3906e-09	0.0936
FA18:2	S03_68035691	3	68035691	1.6796e-07	0.06144
FA18:2	S03_68035696	3	68035696	1.6796e-07	0.06144
FA18:2	S03_68035765	3	68035765	2.0526e-08	0.08079
FA18:2	S05_37559606	3	37559606	5.5911e-07	0.08001
FA18:2	S05_76163363	3	76163363	8.411e-06	0.0571
FA18:2	S05_212061276	3	212061276	2.2686e-06	0.05684
FA18:2	S11_44296568	11	44296568	2.7182e-06	0.04957
FA18:2	S11_44296577	11	44296577	1.9341e-06	0.05092
FA18:2	S11_44296740	11	44296740	3.5515e-06	0.0578
FA18:2	S11_44296768	11	44296768	4.073e-06	0.05227
FA18:2	S11_96246686	11	96246686	2.0656e-06	0.0533
FA18:2	S12_52300121	12	52300121	4.7122e-06	0.06309
FA18:2	S12_121553510	12	121553510	9.1459e-06	0.05608
FA18:2	S14_56559549	14	56559549	9.6338e-09	0.08589
FA18:2	S14_67200094	14	67200094	1.2615e-06	0.06041
FA18:2	S14_67200134	14	67200134	1.723e-06	0.06071
FA18:2	S14_68135791	14	68135791	1.752e-08	0.08348
FA18:2	S15_61464794	15	61464794	3.9602e-07	0.07139
FA18:2	S15_88437752	15	88437752	2.3958e-07	0.07587
FA18:2	S17_77050404	17	77050404	9.2677e-06	0.05969
FA19:0	S02_179620148	2	179620148	5.8947e-06	0.039
FA19:0	S02_179872169	2	179872169	3.4931e-06	0.04129
FA19:0	S05_12696348	5	12696348	5.8838e-06	0.04244
FA19:0	S10_178263586	10	178263586	4.6462e-06	0.04506
FA19:0	S11_14356229	11	14356229	5.8534e-06	0.04781
FA19:0	S14_53423548	14	53423548	2.1321e-06	0.04415
FA19:0	S14_53480813	14	53480813	4.1691e-06	0.04448
FA19:0	S14_60721724	14	60721724	4.8479e-06	0.03748
FA19:0	S14_60721757	14	60721757	4.9559e-06	0.03741
FA19:0	S14_61085378	14	61085378	5.914e-06	0.05101
FA19:2	S12_121553510	12	121553510	3.0641e-06	0.04924
FA20:0	S11_14356229	11	14356229	9.2389e-06	0.04073
FA20:0	S13_124733368	13	124733368	6.6826e-07	0.04028
FA20:0	S13_124733371	13	124733371	6.6826e-07	0.04028
FA20:0	S13_124733445	13	124733445	1.4966e-06	0.04328
FA20:0	S14_53423548	14	53423548	4.5307e-06	0.03755
FA20:0	S14_96632645	14	96632645	3.0766e-06	0.0407
FA20:0	S14_97927934	14	97927934	5.4287e-07	0.04584
FA22:0	S01_71330751	1	71330751	3.4313e-06	0.03685
FA22:0	S03_32562406	3	32562406	5.8553e-06	0.03198
FA22:0	S03_32562452	3	32562452	1.2711e-07	0.04747
FA22:0	S03_32562479	3	32562479	6.5363e-09	0.05717
FA22:0	S03_32562596	3	32562596	3.8714e-06	0.03628
FA22:0	S03_32562603	3	32562603	4.2962e-06	0.03597
FA22:0	S03_32562660	3	32562660	6.8231e-06	0.03122
FA22:0	S03_32562669	3	32562669	6.8231e-06	0.03122
FA22:0	S03_32562679	3	32562679	6.8231e-06	0.03122
FA22:0	S03_35155696	3	35155696	4.2787e-12	0.06525
FA22:0	S03_43078172	3	43078172	4.0176e-06	0.03796
FA22:0	S03_43078214	3	43078214	9.4011e-07	0.04276
FA22:0	S03_44540519	3	44540519	5.4991e-09	0.05944
FA22:0	S03_44627483	3	44627483	3.4996e-09	0.04928
FA22:0	S03_44696807	3	44696807	1.9894e-09	0.05538
FA22:0	S03_45955683	3	45955683	2.6434e-09	0.0595
FA22:0	S03_45985345	3	45985345	5.5483e-13	0.07743
FA22:0	S03_45985383	3	45985383	8.6519e-26	0.17009
FA22:0	S03_46957204	3	46957204	1.2912e-07	0.04224
FA22:0	S03_48304030	3	48304030	2.973e-09	0.04534
FA22:0	S03_48304163	3	48304163	3.3405e-09	0.04585
FA22:0	S03_48384016	3	48384016	2.6733e-17	0.12247
FA22:0	S03_49228219	3	49228219	2.037e-13	0.094
FA22:0	S03_49488226	3	49488226	2.3357e-09	0.05974
FA22:0	S03_49897780	3	49897780	2.3967e-12	0.07708
FA22:0	S03_53949047	3	53949047	6.4443e-08	0.04636
FA22:0	S03_57635146	3	57635146	6.534e-07	0.04119
FA22:0	S03_57714775	3	57714775	2.4328e-12	0.07176
FA22:0	S03_57714809	3	57714809	5.2314e-26	0.16957
FA22:0	S03_65474677	3	65474677	8.8827e-08	0.05034
FA22:0	S03_87146728	3	87146728	2.7953e-12	0.08183
FA22:0	S04_84340196	4	84340196	1.754e-08	0.05275
FA22:0	S04_84340200	4	84340200	1.754e-08	0.05275
FA22:0	S04_84340205	4	84340205	1.754e-08	0.05275
FA22:0	S07_15277272	7	15277272	2.0219e-06	0.03504
FA22:0	S07_15568578	7	15568578	2.7107e-08	0.05017
FA22:0	S13_124733368	13	124733368	7.5873e-07	0.03614
FA22:0	S13_124733371	13	124733371	7.5873e-07	0.03614
FA22:0	S13_124733445	13	124733445	8.9324e-07	0.03936
FA22:0	S14_91496885	14	91496885	5.7702e-08	0.04837
FA22:0	S14_96627594	14	96627594	1.4405e-06	0.04103
FA22:0	S14_97315952	14	97315952	1.6471e-14	0.09657
FA22:0	S14_97431098	14	97431098	7.9917e-10	0.0615
FA22:0	S14_97431211	14	97431211	1.1224e-09	0.06211
FA22:0	S14_97431236	14	97431236	1.1455e-09	0.06201
FA22:0	S14_97431244	14	97431244	1.2403e-09	0.06163
FA22:0	S14_97431295	14	97431295	2.0298e-09	0.05494
FA22:0	S14_97431297	14	97431297	2.0298e-09	0.05494
FA22:0	S14_100895715	14	100895715	3.2002e-08	0.05043
FA22:0	S14_100895811	14	100895811	9.4062e-11	0.06146
FA22:0	S15_92320390	15	92320390	1.5299e-08	0.05427
FA22:0	S16_176846705	16	176846705	8.8098e-06	0.02944
FA22:0	S16_176846721	16	176846721	8.7231e-06	0.02947
FA24:0	S01_93308752	1	93308752	7.5359e-06	0.03865
FA24:0	S01_144787486	1	144787486	3.517e-11	0.07625
FA24:0	S02_7565103	2	7565103	4.4062e-08	0.05589
FA24:0	S02_56965554	2	56965554	2.5551e-07	0.04772
FA24:0	S02_73778898	2	73778898	8.7218e-11	0.07715
FA24:0	S02_75638693	2	75638693	9.9635e-12	0.08944
FA24:0	S03_69335993	3	69335993	8.6212e-06	0.03755
FA24:0	S03_102070278	3	102070278	6.5452e-06	0.03983
FA24:0	S03_102070280	3	102070280	6.5452e-06	0.03983
FA24:0	S04_176175991	4	176175991	5.7803e-12	0.07753
FA24:0	S04_176176013	4	176176013	6.0778e-12	0.077
FA24:0	S04_176176245	4	176176245	4.7921e-12	0.07774
FA24:0	S08_56199369	8	56199369	6.9325e-07	0.04616
FA24:0	S08_63370394	8	63370394	6.0819e-08	0.04957
FA24:0	S09_171231730	9	171231730	3.2034e-10	0.06224
FA24:0	S09_171231751	9	171231751	3.2034e-10	0.06224
FA24:0	S09_171231763	9	171231763	3.1924e-10	0.06226
FA24:0	S09_171231789	9	171231789	3.773e-10	0.06447
FA24:0	S10_31991298	10	31991298	1.2678e-10	0.07588
FA24:0	S10_151937534	10	151937534	6.9815e-07	0.04625
FA24:0	S10_232655851	10	232655851	6.0518e-07	0.04642
FA24:0	S15_57100996	15	57100996	1.9424e-06	0.0428
FA24:0	S15_57101285	15	57101285	2.0177e-06	0.04268
FA24:0	S15_134088807	15	134088807	3.2332e-09	0.06302
FA24:0	S16_2638460	16	2638460	8.7594e-06	0.0368
FA24:0	S16_172000404	16	172000404	4.1574e-09	0.05556
FA24:1	S03_45985383	3	45985383	1.9638e-09	0.08564
FA24:1	S03_57714809	3	57714809	3.2196e-09	0.07721
FA24:1	S15_92320390	15	92320390	2.3252e-06	0.05984
18:1/18:2ratio	S03_68035606	3	68035606	2.9022e-06	0.05995
18:1/18:2ratio	S03_68035691	3	68035691	8.7239e-06	0.04838
18:1/18:2ratio	S03_68035696	3	68035696	8.7239e-06	0.04838
18:1/18:2ratio	S03_68035765	3	68035765	9.6389e-07	0.06535
18:1/18:2ratio	S12_121553510	12	121553510	3.2185e-06	0.06479
18:1/18:2ratio	S14_56559549	14	56559549	4.7553e-09	0.09695
